# Supplementary material for: A novel transcription factor gene FHS1 is involved in the DNA damage response in Fusarium graminearum
Source: Sci Rep. 2016 Feb 18;6:21572. doi: 10.1038/srep21572 (PMC4757864; doi:10.1038/srep21572)
Supplement: Supplementary Dataset 1 [file srep21572-s2.xls]

## Sheet: FHS1
Supplementary Dataset 1. Total RNA-seq data of wild-type and fhs1 mutant strain.
Locus ID	Gene annotation	glen	Z-3639-1	Z-3639-2	Z-3639-3	fhs1-1	fhs1-2	fhs1-3	Z-3639 mean	fhs1 mean	t-test	fhs1/WT	Metabolism	Energy	Cell cycle and DNA processing	Transcription	Protein synthesis	Protein fate	Protein with binding function or cofactor requirement	Regulation of metabolism and protein function	Cellular transport, transport facilities and transport routes	Cellular communication/signal transduction mechanism	Cell rescue, defense and virulence	Interaction with the environment	Cell fate	Development (systemic)	Biogenesis of cellular components	DNA repair
FGSG_00001	hypothetical protein	309	1	1	1	1	1	1	1	1	#DIV/0!	1
FGSG_00002	conserved hypothetical protein	2199	3.13	1.85	1	1	1	1.2	1.99333	1.06667	0.210887	0.535117
FGSG_00003	conserved hypothetical protein	2868	1	2.83	1	7.41	1	1.85	1.61	3.42	0.437458	2.12422
FGSG_00004	conserved hypothetical protein	672	1	1	1	1	1	1	1	1	#DIV/0!	1
FGSG_00005	related to tenascin X precursor	2190	1	1	1	1	1	1	1	1	#DIV/0!	1
FGSG_00006	related to gEgh 16 protein	891	23.2	1	1	327.95	161.41	131.76	8.4	207.04	0.0319855	24.6476
FGSG_00009	hypothetical protein	624	1	1	1	1	1	1	1	1	#DIV/0!	1
FGSG_00010	conserved hypothetical protein	630	1	1	1	1	1	1	1	1	#DIV/0!	1
FGSG_00011	conserved hypothetical protein	2160	118.12	211.67	79.81	184.47	141.6	163.14	136.533	163.07	0.553405	1.19436
FGSG_00012	related to benzoate 4-monooxygenase cytochrome P450	1557	4.43	1	4.13	3.41	1.84	5.1	3.18667	3.45	0.864288	1.08264
FGSG_00013	related to quinate transport protein	1605	1	1	1	1	1	1	1	1	#DIV/0!	1	O								O			O		O
FGSG_00014	conserved hypothetical protein	1125	1	1	1	1	1	1	1	1	#DIV/0!	1
FGSG_00015	related to hexose transporter protein	1617	1	11.15	15.51	3.29	1	1	9.22	1.76333	0.162816	0.191251									O
FGSG_00016	conserved hypothetical protein	957	1	1	1	5.55	2.99	1	1	3.18	0.173186	3.18
FGSG_00017	related to CPS1 - Gly-X carboxypeptidase YSCS precursor	1695	73.17	83.89	94.31	75.23	92.75	121.29	83.79	96.4233	0.439855	1.15077	O					O
FGSG_00018	conserved hypothetical protein	999	23114.3	28765.7	27654.8	26537.6	26373.4	27178.7	26511.6	26696.6	0.920719	1.00698
FGSG_00019	conserved hypothetical protein	1629	25.38	17.46	15.39	91.32	73.7	73.15	19.41	79.39	0.000860661	4.09016
FGSG_00021	conserved hypothetical protein	966	185.44	63.19	29.2	38.5	32.55	79.49	92.61	50.18	0.441221	0.541842
FGSG_00023	probable spherulin 1A precursor	792	17.4	1	1	21.12	7.22	26.75	6.46667	18.3633	0.209948	2.83969
FGSG_00024	conserved hypothetical protein	1140	924.7	1464.79	1125.57	1276.95	1118.34	991.8	1171.69	1129.03	0.822276	0.963594
FGSG_00025	conserved hypothetical protein	1530	126.19	66.39	59.41	171.15	211.78	162.68	83.9967	181.87	0.0198315	2.1652
FGSG_00026	related to monocarboxylate transporter 2	1218	33.94	33.36	82.35	8.72	39.9	67.39	49.8833	38.67	0.65773	0.775209									O
FGSG_00027	conserved hypothetical protein	1518	1	1	1	3.5	1.88	1	1	2.12667	0.198673	2.12667
FGSG_00028	probable metalloprotease MEP1	828	149.78	1	7.57	25.67	24.17	9.59	52.7833	19.81	0.536335	0.375308						O
FGSG_00029	conserved hypothetical protein	537	38.49	45.4	87.55	59.36	79.85	98.62	57.1467	79.2767	0.310363	1.38725
FGSG_00030	hypothetical protein	645	42.73	217.87	126.35	148.27	354.55	262.74	128.983	255.187	0.181939	1.97845
FGSG_00032	related to non-heme chloroperoxidase	837	82.32	111.94	44.94	247.55	351.77	311.13	79.7333	303.483	0.0034084	3.80623	O	O									O
FGSG_00033	conserved hypothetical protein	684	2689.48	3182.82	3551.47	1732.11	8111.7	6941.16	3141.26	5594.99	0.282287	1.78113
FGSG_00034	related to alpha-glucoside transport protein	1581	1	1	1	1	1	1	1	1	#DIV/0!	1	O								O
FGSG_00036	probable fatty acid synthase, alpha subunit	4797	2.87	5.93	1.31	251.3	7.15	36.98	3.37	98.4767	0.283867	29.2216	O					O
FGSG_00038	hypothetical protein	594	114.39	1	211.17	143.11	158.81	191.68	108.853	164.533	0.422637	1.51151
FGSG_00039	conserved hypothetical protein	1002	446.95	616.33	791.44	959.71	1621.4	1839.26	618.24	1473.46	0.0388997	2.38331
FGSG_00040	conserved hypothetical protein	2181	1	1	2.87	1	1	1	1.62333	1	0.373901	0.616016
FGSG_00043	conserved hypothetical protein	1035	6.66	1	6.16	682.71	35.9	217.23	4.60667	311.947	0.185849	67.7164
FGSG_00044	conserved hypothetical protein	969	14.22	1	1	328.97	21.65	112.14	5.40667	154.253	0.178322	28.5302
FGSG_00045	conserved hypothetical protein	849	4138.81	1914.21	1118.66	4114.97	1215.36	1328.63	2390.56	2219.65	0.902494	0.928508
FGSG_00046	related to multidrug resistance protein	4338	9.53	3.75	1	45.31	1	17.7	4.76	21.3367	0.276355	4.48249	O						O		O		O	O
FGSG_00047	conserved hypothetical protein	1206	5.71	1	1	158.59	1	31.74	2.57	63.7767	0.273455	24.8158
FGSG_00048	related to flavonol synthase-like protein	1146	1	1	1	482.14	14.97	92.42	1	196.51	0.247618	196.51	O
FGSG_00049	related to branched-chain amino acid aminotransferase	1149	23.99	1	1	684.33	32.34	82.96	8.66333	266.543	0.285865	30.7668	O		O				O
FGSG_00050	conserved hypothetical protein	957	359.97	989.19	497.85	2613.68	3671.98	5111.81	615.67	3799.16	0.0131373	6.17077
FGSG_00051	related to aliphatic nitrilase	978	711.53	1159.15	1147.38	2145.78	3671.18	3563.12	1006.02	3126.69	0.0144525	3.10798	O										O
FGSG_00052	related to Zn(II)Cys6 transcriptional activator	999	27.59	8.13	41.79	74.45	68.67	71.56	25.8367	71.56	0.0098849	2.76971
FGSG_00053	probable AAD14 - strong similarity to aryl-alcohol reductase	1146	198.4	1113.22	382.92	194.71	217.13	175.6	564.847	195.813	0.257307	0.346666	O	O
FGSG_00054	conserved hypothetical protein	930	7.41	39.32	16.85	5.71	24.59	22.78	21.1933	17.6933	0.77054	0.834854
FGSG_00055	conserved hypothetical protein	9354	2.21	1	1	1.14	1	1.42	1.40333	1.18667	0.63456	0.845606
FGSG_00056	conserved hypothetical protein	480	1	51.79	124.17	1	5.96	11.13	58.9867	6.03	0.213762	0.102226
FGSG_00058	related to nicotinamide mononucleotide permease	1515	186.46	195.77	227.58	217.42	347.17	246.44	203.27	270.343	0.179189	1.32997
FGSG_00059	conserved hypothetical protein	321	24118.2	11581.3	8661.27	37256.1	11481.3	11532	14786.9	20089.8	0.617352	1.35862
FGSG_00060	related to KP4 killer toxin	405	1	1	15.48	1	7.16	6.54	5.82667	4.9	0.867444	0.840961
FGSG_00061	related to KP4 killer toxin	378	1	1	1	1	1	1	1	1	#DIV/0!	1
FGSG_00062	related to KP4 killer toxin	402	34.28	11.11	85.77	26.43	142.22	59.28	43.72	75.9767	0.474535	1.7378
FGSG_00063	conserved hypothetical protein	1686	1	12.15	1	3.15	1	4.71	4.71667	2.95333	0.67222	0.626148
FGSG_00064	conserved hypothetical protein	1218	492.14	181.13	167.27	215.11	251.12	313.15	280.18	259.793	0.861803	0.927237
FGSG_00065	probable NADPH2 dehydrogenase chain OYE2	1101	1	3.69	1	1	1	1	1.89667	1	0.373901	0.527241		O					O		O
FGSG_00066	conserved hypothetical protein	1050	39.37	69.65	68.66	141.68	187.85	174	59.2267	167.843	0.00301666	2.83391
FGSG_00067	related to hexose transporter protein	1563	4.41	5.2	11.13	6.8	3.66	1.69	6.91333	4.05	0.331042	0.585824									O
FGSG_00068	probable alpha-galactosidase C precursor	2178	3.16	5.6	1	1	11.5	8.51	3.25333	7.00333	0.331218	2.15266
FGSG_00069	related to transcription activator amyR	1842	486.26	326.44	173.57	311.5	152.18	131.81	328.757	198.497	0.289043	0.60378
FGSG_00070	probable alpha-glucoside transport protein	1638	33.65	12.4	7.65	35.68	8.73	19.4	17.9	21.27	0.778365	1.18827	O								O			O
FGSG_00071		1539	156.69	129.36	46.84	248.55	191.31	242.6	110.963	227.487	0.0365088	2.05011	O						O		O		O
FGSG_00072	conserved hypothetical protein	837	3449.17	2941.6	1557.87	1828.17	1277.29	1537.49	2649.55	1547.65	0.133783	0.584119
FGSG_00073	conserved hypothetical protein	1011	1	4.12	1	1	1	1	2.04	1	0.373901	0.490196	O
FGSG_00074	related to flavin oxidoreductase	1329	1	1	1	1	1	1	1	1	#DIV/0!	1	O	O							O
FGSG_00075	related to phthalate 4,5-dioxygenase oxygenase reductase subunit	1683	1	1	1	1	1	1	1	1	#DIV/0!	1	O
FGSG_00076	related to neutral amino acid permease	1431	1	1	1	3.71	5.99	1	1	3.56667	0.149754	3.56667									O			O
FGSG_00077	related to lipase (lipP)	972	1	1	1	1	1	1	1	1	#DIV/0!	1
FGSG_00078	related to aldo/keto reductase	984	1	1	3.19	1	1	1	1.73	1	0.373901	0.578035	O						O		O			O
FGSG_00079	conserved hypothetical protein	1242	1	1	1	1	1	1	1	1	#DIV/0!	1
FGSG_00080	related to arylamine N-acetyltransferase	1032	6.68	15.75	3.14	46.33	16.62	28.22	8.52333	30.39	0.0811351	3.56551
FGSG_00082	related to triacylglycerol lipase V precursor	1605	167.42	275.92	294.89	374.15	191.57	219.42	246.077	261.713	0.832532	1.06354
FGSG_00083	related to allantoate permease	1581	4.36	1	1	1	1	1	2.12	1	0.373901	0.471698									O
FGSG_00084	conserved hypothetical protein	1122	12.28	21.73	5.59	23.68	25.48	14.16	13.2	21.1067	0.248073	1.59899
FGSG_00085	related to transporter protein	1473	1	2.76	1	3.61	1	1	1.58667	1.87	0.800507	1.17857	O								O
FGSG_00087	related to hexose transporter protein	1551	1	1	1	1	1	1	1	1	#DIV/0!	1									O
FGSG_00089	related to dienelactone hydrolase	783	1	1	1	1	1	1	1	1	#DIV/0!	1
FGSG_00090	related to lambda-crystallin	963	1	1	1	1	11.87	1	1	4.62333	0.373901	4.62333	O
FGSG_00091	conserved hypothetical protein	1698	117.67	1	1	9.39	1.68	1	39.89	4.02333	0.409606	0.100861
FGSG_00092	related to salicylate 1-monooxygenase	1329	21.74	6.11	31.66	11.99	8.6	17.93	19.8367	12.84	0.426958	0.647286	O
FGSG_00093	hypothetical protein	810	17.11	35.11	31.96	52.47	21.17	35.96	28.06	36.5333	0.469157	1.30197
FGSG_00094	hypothetical protein	579	1	1	1	1	1	1	1	1	#DIV/0!	1
FGSG_00096	related to beta-galactosidase	3012	1	1	1	1	1	1	1	1	#DIV/0!	1	O
FGSG_00097	conserved hypothetical protein	1749	157.57	97.57	139.79	434.38	114.41	169.56	131.643	239.45	0.343158	1.81893
FGSG_00099	related to carbonic anhydrase precursor	828	1	1	1	1	1	1	1	1	#DIV/0!	1
FGSG_00100	related to 6-hydroxy-d-nicotine oxidase	1512	364.54	384.26	248.77	217.31	259.11	211.15	332.523	229.19	0.0826553	0.689245	O
FGSG_00101	related to integral membrane protein	1005	27.42	28.3	9.36	15.86	1	15.81	21.6933	10.89	0.243692	0.501998
FGSG_00102	related to C6 zink-finger protein PRO1A	1644	114.77	158.17	97.24	151.89	151.27	252.87	123.393	185.343	0.181206	1.50205
FGSG_00103	related to glu/asp-tRNA amidotransferase subunit A	2055	23.47	21.75	15.25	49.12	23.65	25.77	20.1567	32.8467	0.211263	1.62957
FGSG_00104	conserved hypothetical protein	2580	1	1	1	1	1	1	1	1	#DIV/0!	1
FGSG_00105	hypothetical protein	915	1	1	3.43	1	1	1	1.81	1	0.373901	0.552486
FGSG_00107	probable quinate transport protein	1659	664.49	217.96	161.6	311.13	218.49	162.8	348.017	230.807	0.516337	0.663206									O
FGSG_00108	related to allantoate permease	1482	1	1	2.12	3.58	1	1.79	1.37333	2.12333	0.427232	1.54612									O
FGSG_00109	related to D-alanine aminotransferase	1032	41.16	78.74	42.52	41.18	88.64	69.28	54.14	66.3667	0.544251	1.22583	O
FGSG_00111	conserved hypothetical protein	399	1	1	1	1	1	1	1	1	#DIV/0!	1
FGSG_00112	conserved hypothetical protein	411	1	1	22.88	1	1	1	8.29333	1	0.373901	0.120579
FGSG_00114	conserved hypothetical protein	300	1	1	1	1	1	1	1	1	#DIV/0!	1
FGSG_00116	related to HNM1 - Choline permease	1575	7226.74	7211.15	6268.93	5815.33	7189.15	6651.85	6902.27	6552.11	0.530048	0.949268
FGSG_00117	conserved hypothetical protein	711	6182.5	11857.3	9438.66	3937.93	8836.92	6934.44	9159.48	6569.76	0.299863	0.717264
FGSG_00118	related to neutral amino acid permease	1464	442.38	194.26	128.46	413.7	1121.76	1367.36	255.033	967.607	0.0773326	3.79404
FGSG_00119	hypothetical protein	1296	1	1	1	1	1	1	1	1	#DIV/0!	1
FGSG_00120	conserved hypothetical protein	1080	1	1	1	1	1	1	1	1	#DIV/0!	1
FGSG_00122	conserved hypothetical protein	864	1	1	1	1	1	1	1	1	#DIV/0!	1
FGSG_00124	conserved hypothetical protein	960	1	4.23	3.27	38.74	11.91	24.82	2.83333	25.1567	0.0459394	8.87882
FGSG_00126	related to capsule-associated protein	2469	217.66	95.44	86.33	144.17	111.73	116.17	133.143	124.023	0.844325	0.931502											O				O
FGSG_00128	conserved hypothetical protein	903	1	1	1	1	1	1	1	1	#DIV/0!	1
FGSG_00129	conserved hypothetical protein	513	471.17	356.4	195.52	352.12	111.44	154.85	341.03	206.137	0.283471	0.604453
FGSG_00130	related to tol protein	1818	22.74	21.11	6.9	84.75	66.14	93.22	16.9167	81.37	0.00241437	4.81005
FGSG_00131	conserved hypothetical protein	642	1	1	4.88	8.28	1	1	2.29333	3.42667	0.70136	1.49419
FGSG_00132	probable dis1-suppressing protein kinase dsk1	777	1	1	1	6.84	1	1	1	2.94667	0.373901	2.94667
FGSG_00134	conserved hypothetical protein	414	1	1	1	1	1	1	1	1	#DIV/0!	1
FGSG_00135	conserved hypothetical protein	405	1	1	1	1	1	1	1	1	#DIV/0!	1
FGSG_00136	related to neutral amino acid permease	1425	314.28	151.11	149.57	376.56	786.35	717.96	204.987	626.957	0.0377614	3.05852									O			O
FGSG_00137	related to dihydrodipicolinate synthase	894	23.12	9.19	3.51	1	12.79	8.89	11.94	7.56	0.553438	0.633166	O
FGSG_00138	conserved hypothetical protein	1023	94.29	83.4	55.15	176.58	142.51	183.77	77.6133	167.62	0.00645296	2.15968
FGSG_00139	probable aldehyde dehydrogenase	1509	557.14	481.95	411.28	876.67	611.5	666.8	483.457	718.323	0.0614246	1.48581	O	O					O		O		O				O
FGSG_00140	related to ankyrin 3	3189	62.66	8.92	15.73	64.97	21.51	23.25	29.1033	36.5767	0.751947	1.25679
FGSG_00141	conserved hypothetical protein	540	1	1	1	1	1	1	1	1	#DIV/0!	1
FGSG_00144	related to ARG81 - transcription factor involved in arginine metabolism	2076	172.58	62.63	27.18	112.6	53.7	42.19	87.4633	69.4967	0.731935	0.794581
FGSG_00145	probable L-lactate dehydrogenase (cytochrome)	1176	5.86	27.64	18.66	18.17	17.12	21.26	17.3867	18.85	0.831402	1.08416	O	O					O		O
FGSG_00147	related to transcription factor	2169	15.88	9.37	2.89	24.49	5.27	8.55	9.38	12.77	0.654458	1.36141
FGSG_00148	related to allantoate permease	1476	1	1	1	1	1	1	1	1	#DIV/0!	1									O
FGSG_00150	related to endo-polygalacturonase 6	1047	191.84	388.15	535.88	213.12	214.77	156.8	371.957	194.897	0.155873	0.523977	O						O				O				O
FGSG_00151	putative protein [EST hit]	720	1	1	4.35	7.38	7.94	1	2.11667	5.44	0.252932	2.57008
FGSG_00152	related to tetracycline resistance protein (probable transport protein)	1752	3637.65	3849.56	3969.96	5597.89	5151.37	5361.79	3819.06	5370.35	0.000655957	1.4062									O
FGSG_00154	hypothetical protein	303	1	1	1	1	1	1	1	1	#DIV/0!	1
FGSG_00156	conserved hypothetical protein	363	1	1	1	1	1	1	1	1	#DIV/0!	1
FGSG_00157	hypothetical protein	303	1	1	1	1	1	1	1	1	#DIV/0!	1
FGSG_00160	putative protein [EST hit]	396	1	1	1	1	1	1	1	1	#DIV/0!	1
FGSG_00161	related to high affinity methionine permease	1749	1	1	1	1	1	1	1	1	#DIV/0!	1	O								O
FGSG_00162	conserved hypothetical protein	1269	1	1	1	1	1	1	1	1	#DIV/0!	1
FGSG_00163	conserved hypothetical protein	1203	1	1	1	1	1	1	1	1	#DIV/0!	1
FGSG_00164	hypothetical protein	354	1	1	1	1	1	1	1	1	#DIV/0!	1
FGSG_00165	conserved hypothetical protein	1119	514.89	257.79	196.18	379.83	217.14	149.18	322.953	248.717	0.567172	0.770132
FGSG_00166	probable beta-glucosidase	2829	594.25	486.86	565.17	521.2	622.43	584.15	548.76	575.927	0.566824	1.04951	O
FGSG_00168	probable ribosomal protein S14 precursor, mitochondrial	342	39314.7	22691.5	22876.2	33523.7	24974.5	24396.3	28294.1	27631.5	0.920684	0.976581					O										O
FGSG_00169	conserved hypothetical protein	1182	4221.21	5211.66	6438.64	3793.6	7197.11	7827.21	5290.5	6272.64	0.523718	1.18564
FGSG_00170	probable rho3 protein	618	6131.79	9887.73	8845.47	3524.7	11161.4	8599.25	8288.33	7761.77	0.843945	0.93647	O		O	O			O	O	O	O	O	O	O		O
FGSG_00171	conserved hypothetical protein	486	14.18	33.44	1	32.8	82.34	136.21	16.2067	83.7833	0.0970804	5.16968
FGSG_00172	related to glutathione transferase omega 1	723	142.94	84.29	125.73	227.8	91.94	168.47	117.653	162.737	0.35364	1.38319
FGSG_00173	related to putative glycosidases	1110	4119.11	2664.68	2436.97	2713.86	2741.17	2541.55	3073.59	2665.53	0.484733	0.867237															O
FGSG_00174	conserved hypothetical protein	579	17312.2	7118.34	6788.63	8854.74	9189.14	9914.76	10406.4	9319.55	0.769668	0.89556
FGSG_00175	probable methylcitrate synthase	1182	3171.89	1221.25	1161.73	2175.48	1429.26	1511.92	1851.62	1705.55	0.845187	0.921112	O	O													O
FGSG_00176	probable isocitrate lyase	1800	3467.92	2138.23	1736.14	3271.35	1354.63	1638.76	2447.43	2088.25	0.67446	0.853241	O	O
FGSG_00177	related to short-chain alcohol dehydrogenase	852	5879.16	615.16	518.73	5138.47	865.61	1224.5	2337.68	2409.53	0.975929	1.03073	O	O
FGSG_00179	conserved hypothetical protein	1050	1169.57	941.27	917.5	1133.41	1293.14	1492.91	1009.45	1306.49	0.0866598	1.29426
FGSG_00181	hypothetical protein	336	1	1	9.33	47.44	68.16	86.69	3.77667	67.43	0.00549285	17.8544
FGSG_00182	probable COP9 complex subunit 2	1476	4981.71	5921.95	4416.51	4776.52	3855.92	4519.11	5106.72	4383.85	0.23509	0.858447			O	O		O	O	O		O
FGSG_00183	conserved hypothetical protein	1437	2152.11	1648.35	1318.75	1963.2	2112.62	1754.21	1706.4	1943.34	0.419651	1.13885
FGSG_00184	conserved hypothetical protein	945	714.51	318.15	245.45	551.96	683.63	716.11	426.037	650.567	0.218965	1.52702
FGSG_00185	conserved hypothetical protein	1023	1616.4	3562.49	3971.93	2711.56	3419	2861.15	3050.27	2997.24	0.947565	0.982612
FGSG_00186	probable serine O-acetyltransferase	1530	5981.25	1659.69	1417.68	3521.16	1214.41	1811.61	3019.54	2182.39	0.635759	0.722757	O
FGSG_00188	related to pre-mRNA splicing factor	732	4113.82	6716.11	6662.87	3483.83	6816.58	6757.21	5830.93	5685.87	0.922263	0.975122				O			O
FGSG_00189	related to oligosaccharyltransferase 48K subunit	1377	4488.19	4747.44	3661.29	5725.68	4297.14	5443.87	4298.97	5155.56	0.191755	1.19925	O					O
FGSG_00190	probable NADH2 dehydrogenase (ubiquinone) 9.5K protein, ubiquinone-binding	231	41786.8	53626.9	53462.3	31195.2	55363.9	54769.1	49625.3	47109.4	0.7908	0.949302	O
FGSG_00192	probable subtilisin-like serine protease	1602	16811.9	2784.69	1812.12	13514.2	3549.17	4456.14	7136.23	7173.19	0.995218	1.00518						O					O
FGSG_00193	conserved hypothetical protein	2427	8.52	8.37	3.87	8.76	3.53	7.64	6.92	6.64333	0.906138	0.960019
FGSG_00194	related to acetylhydrolase	1596	643.23	348.76	292.63	912.1	275.82	369.98	428.207	519.3	0.707666	1.21273
FGSG_00195	related to monocarboxylate transporter 2	1341	1122.44	236.32	182.32	412.13	155.61	116.63	513.693	228.123	0.420686	0.444085									O
FGSG_00196	conserved hypothetical protein	1461	1334.59	1245.85	1146.97	1341.85	1115.67	1261.42	1242.47	1239.65	0.975253	0.997728
FGSG_00197	related to monocarboxylate transporter 4	1338	272.92	127.54	166.33	79.41	292.69	176.13	188.93	182.743	0.938577	0.967254									O
FGSG_00198	conserved hypothetical protein	1761	11.74	1	7.12	3.12	3.25	3.11	6.62	3.16	0.328362	0.477341
FGSG_00199	conserved hypothetical protein	627	21.98	1	1	1	1	1	7.99333	1	0.373901	0.125104
FGSG_00200	related to alcohol oxidase	1698	2191.13	815.93	411.58	2719.61	2197.6	2491.96	1139.55	2469.72	0.0761614	2.16729	O						O		O
FGSG_00201	related to integral membrane protein PTH11	1197	1358.41	427.67	413.74	2223.67	1227.47	1482.12	733.273	1644.42	0.102837	2.24257											O
FGSG_00203	related to beta transducin-like protein	2007	1	1	1	1	1	1	1	1	#DIV/0!	1												O
FGSG_00205	related to vegetatible incompatibility protein HET-E-1	4299	41.67	1	2.92	6.18	1	1	15.1967	2.72667	0.403472	0.179425
FGSG_00207	conserved hypothetical protein	489	4241.12	2833.24	3116.26	3824.38	4127.66	4151.37	3396.87	4034.47	0.223185	1.1877
FGSG_00209	conserved hypothetical protein	1479	3819.96	481.74	233.12	6171.37	2451.72	3165.31	1511.61	3929.47	0.210684	2.59953
FGSG_00211	related to Rtm1p	858	1	1	1	6.19	1	1	1	2.73	0.373901	2.73											O
FGSG_00213	conserved hypothetical protein	927	7.43	21.91	11.14	5.73	1	8.57	13.4933	5.1	0.159999	0.377964	O											O
FGSG_00214	hypothetical protein	801	146.23	35.51	93.92	59.69	96.35	178.51	91.8867	111.517	0.700632	1.21363
FGSG_00216	conserved hypothetical protein	576	1	1	1	27.67	19.85	18.39	1	21.97	0.00189306	21.97
FGSG_00217	conserved hypothetical protein	2058	318	187.55	242.17	415.3	448.64	519.51	249.24	461.15	0.0121707	1.85022
FGSG_00218	related to microsomal dipeptidase precursor	1245	11.17	26.11	21.14	8.53	13.78	8.51	19.4733	10.2733	0.123636	0.527559						O	O
FGSG_00219	related to DAL5 - Allantoate and ureidosuccinate permease	1470	32.81	5.53	51.17	18.17	7.78	7.21	29.8367	11.0533	0.243079	0.370461									O
FGSG_00220	related to sodium-dependent serotonin transporter	2076	1	1	1	1	1	1	1	1	#DIV/0!	1
FGSG_00222	conserved hypothetical protein	1161	1	1	1	9.15	17.23	11.4	1	12.5933	0.0085522	12.5933
FGSG_00224	conserved hypothetical protein	2121	162.42	97.69	56.16	132.76	49.87	37.45	105.423	73.36	0.497506	0.695861
FGSG_00226	related to multidrug resistant protein	1497	161.19	89.56	154.94	95.82	211.5	233.48	135.23	180.267	0.405255	1.33304									O		O	O
FGSG_00227	related to cutinase transcription factor 1 beta	2232	222.25	111.14	71.22	217.19	161.37	212.86	134.87	197.14	0.269427	1.4617
FGSG_00229	conserved hypothetical protein	1569	313	346.99	213.77	389.41	181.37	222.77	291.253	264.517	0.739804	0.908201
FGSG_00230	conserved hypothetical protein	384	1	1	1	1	1	6.9	1	2.96667	0.373901	2.96667
FGSG_00231	related to alcohol dehydrogenase, class C	1068	1	7.61	1	4.97	2.68	2.48	3.20333	3.37667	0.944594	1.05411	O	O					O								O
FGSG_00232	hypothetical protein	720	115.26	124.14	111.13	66.41	162.78	231.69	116.843	153.627	0.486929	1.31481
FGSG_00234	related to zinc-binding dehydrogenase	1050	6.56	3.87	1	1	1	5.14	3.81	2.38	0.536394	0.624672
FGSG_00235	conserved hypothetical protein	1113	43.33	73.11	81.67	85.92	131.98	191.33	66.0367	136.41	0.0973725	2.06567
FGSG_00236	related to alcohol dehydrogenase	1041	39.71	15.61	42.15	5.1	16.48	31.52	32.49	17.7	0.264752	0.544783	O	O					O
FGSG_00237		1425	352.96	76.98	134.18	29.83	26.18	42.74	188.04	32.9167	0.139389	0.175051
FGSG_00242	hypothetical protein	1305	1	1	1	1	4.38	1	1	2.12667	0.373901	2.12667
FGSG_00243	conserved hypothetical protein	1128	19423.7	18347.9	18845.7	15886.7	16472.1	17284.1	18872.4	16547.7	0.0103975	0.876817
FGSG_00245	hypothetical protein	543	1	1	1	9.78	1	1	1	3.92667	0.373901	3.92667
FGSG_00246	conserved hypothetical protein	888	364.67	283.67	415.93	521.51	766.14	751.43	354.757	679.693	0.0210252	1.91594
FGSG_00247	conserved hypothetical protein	1662	58.14	58.67	43.38	118.69	146.19	113.56	53.3967	126.147	0.00299637	2.36244
FGSG_00249	conserved hypothetical protein	954	5922.13	4881.6	5861.51	7729.8	4212.88	3946.87	5555.08	5296.52	0.848002	0.953455
FGSG_00251	probable galactose oxidase precursor	2844	1	1	2.2	1	1	1.93	1.4	1.31	0.867489	0.935714	O
FGSG_00252	conserved hypothetical protein	1023	1	71.49	42.9	31.16	39.12	31.16	38.4633	33.8133	0.832799	0.879106
FGSG_00253	hypothetical protein	981	1	1	1	1	1	1	1	1	#DIV/0!	1
FGSG_00254	hypothetical protein	438	15.73	1	14.31	61.65	13.15	1	10.3467	25.2667	0.478606	2.44201
FGSG_00255	hypothetical protein	1029	1	1	1	1	2.78	7.72	1	3.83333	0.231476	3.83333
FGSG_00256	conserved hypothetical protein	783	44	25.94	44.13	41.71	116.82	81.16	38.0233	79.8967	0.136462	2.10125
FGSG_00257	conserved hypothetical protein	1206	2931.78	1667.61	1811.15	913.1	1931.76	2248.3	2136.85	1697.72	0.482178	0.794498									O
FGSG_00258	hypothetical protein	372	611.2	567.93	547.69	485.58	238.21	227.78	575.607	317.19	0.0401715	0.551053
FGSG_00259	conserved hypothetical protein	1821	1774.5	528.78	437.21	1377.18	916.74	1118.12	913.497	1137.35	0.645997	1.24505
FGSG_00260	conserved hypothetical protein	234	8656.54	912.87	1617.42	17596	8233.54	14415.1	3728.94	13414.9	0.0587943	3.5975
FGSG_00261	conserved hypothetical protein	2901	5612.14	5817.76	5344.14	6724.84	5635.27	5971.24	5591.35	6110.45	0.212298	1.09284
FGSG_00262	conserved hypothetical protein	1035	33.28	58.88	36.34	31.8	31.38	41.93	42.8333	35.0367	0.424602	0.817977
FGSG_00263	related to apopolysialoglycoprotein	2538	1232.47	1321.69	1215.25	1515.1	1652.27	1997.92	1256.47	1721.76	0.0342814	1.37032
FGSG_00264	conserved hypothetical protein	342	21838.2	24757.6	38199.3	16684.2	28661.5	26548.7	28265	23964.8	0.528973	0.84786
FGSG_00265	related to WD-repeat protein CRB3	1128	1616.42	1714.49	2159.18	1714.43	1794.18	1761.57	1830.03	1756.73	0.686134	0.959944			O
FGSG_00266	conserved hypothetical protein	1980	111.35	147.74	147.22	118.16	138.6	141.42	135.437	132.727	0.856937	0.979991
FGSG_00267	conserved hypothetical protein	1368	35.26	17.82	21.62	1	8.36	17.42	24.9	8.92667	0.088045	0.358501
FGSG_00268	related to protein BTN1	1221	411.64	296.15	291.19	1122.54	772.58	856.61	332.993	917.243	0.00656193	2.75454									O			O
FGSG_00269	related to nicotinate phosphoribosyltransferase	1380	4578.29	5714.57	4152.13	4157.88	3419.52	3837.54	4815	3804.98	0.120313	0.790235	O		O
FGSG_00270	related to UTP4 - U3 snoRNP protein	2610	3751.17	3194.29	4999.53	2414.11	4151.89	4528.82	3981.66	3698.27	0.75336	0.928826
FGSG_00271	related to PNG1 - protein with de-N-glycosylation function (N-glycanase)	1356	14161.9	14474.9	12133.9	11664.9	11883.9	13618.3	13590.2	12389	0.278709	0.911614	O					O
FGSG_00272	conserved hypothetical protein	957	316.78	352.37	321.98	238.72	489.86	462.17	330.377	396.917	0.453742	1.20141
FGSG_00274	hypothetical protein	426	161.73	76.3	81.94	236.96	117.36	62.16	106.657	138.827	0.611646	1.30162
FGSG_00275	conserved hypothetical protein	555	1477.29	1793.54	1524.87	1981.55	2137.46	3143.89	1598.57	2420.97	0.0947905	1.51446
FGSG_00276	related to mannose-P-dolichol utilization defect 1 protein	897	5138.77	7432.81	5929.97	4114.57	5194.43	6163.67	6167.18	5157.56	0.322854	0.83629
FGSG_00278	probable biotin synthase	1233	32157.9	13266.2	16771.5	27783.6	24192.1	21561.4	20731.9	24512.4	0.567501	1.18235	O
FGSG_00279	conserved hypothetical protein	963	8986.2	7636.41	8993.27	11918.2	11413.3	12895.8	8538.63	12075.8	0.00485448	1.41425
FGSG_00280	probable histone acetyltransferase	1191	1191.7	1631.62	1618.12	1217.81	2114.19	2127.61	1480.48	1819.87	0.366916	1.22924			O	O		O									O
FGSG_00281	conserved hypothetical protein	1260	1246.74	2357.13	2174.72	1762.51	2357.15	2612.17	1926.2	2243.94	0.49727	1.16496			O													O
FGSG_00283	probable protein FR, involved in hyphal branching	2070	1351.35	1671.31	1652.13	1332.16	2391.39	2149.12	1558.26	1957.56	0.301363	1.25624												O
FGSG_00284	conserved hypothetical protein	5007	745.82	541.23	613.48	923.14	656.54	836.62	633.51	805.433	0.156704	1.27138
FGSG_00285	conserved hypothetical protein	1191	53325.8	89766.2	115338	122833	135192	112459	86143.4	123495	0.122966	1.43359
FGSG_00286	probable translation initiation factor eIF-4E	768	37161.1	51897.5	51214.5	33118.5	51329.5	45914.2	46757.7	43454	0.671256	0.929346			O		O
FGSG_00287	related to malonyl CoA synthetase	1788	1175.1	663.52	691.7	1131.17	743.41	829.32	843.44	901.3	0.790221	1.0686	O
FGSG_00288	conserved hypothetical protein	363	3947.93	1634.12	1961.12	3863.89	2567.16	3991.19	2514.39	3474.08	0.324091	1.38168
FGSG_00291	related to VPS28 protein, involved in vacuolar traffic	717	2642.57	4142.24	3497.31	2661.13	2931.29	2741.23	3427.37	2777.88	0.215358	0.810499						O	O		O
FGSG_00292	related to excision repair protein RAD4	2310	4131.96	2891.52	3811.56	2776.12	2677.86	3218.75	3611.68	2890.91	0.151499	0.800434			O		O				O							O
FGSG_00293	related to rho coiled-coil associated kinase alpha	3177	1197.35	1111.29	872.16	1185.65	1424.32	1683.59	1060.27	1431.19	0.0994633	1.34984										O
FGSG_00294	conserved hypothetical protein	1830	2959.27	1876.14	2262.64	2258.68	3252.16	2867.83	2366.02	2792.89	0.376092	1.18042
FGSG_00295	conserved hypothetical protein	468	1972.75	416.71	811.41	1226.14	641.34	537.5	1066.96	801.66	0.63288	0.751352
FGSG_00296	probable ILV1 - anabolic serine and threonine dehydratase precursor	1746	35165.2	3281.14	3353.48	21415.5	7526.15	6731.46	13933.3	11891	0.869221	0.853427	O
FGSG_00297	related to p33ING1b (ING1) protein	2160	1486.43	1277.18	1113.12	1527.44	1536.46	1863.34	1292.24	1642.41	0.086102	1.27098
FGSG_00298	probable cis-prenyltransferase	1092	4112.8	7846.77	7198.47	4296.11	5321.79	5252.15	6386.01	4956.68	0.298934	0.776178						O									O
FGSG_00299	conserved hypothetical protein	3018	6138.36	6231.68	6512.61	6146.92	7145.38	7822.62	6294.22	7038.31	0.210564	1.11822
FGSG_00300	probable oligomycin sensitivity conferring protein (ATP5)	681	86998.9	59177.7	65136.7	77461.4	42214.7	52144.3	70437.7	57273.5	0.383982	0.813108		O					O		O			O
FGSG_00301	probable MOB1 protein	660	2166.97	1637.48	1524.49	1682.4	2373.45	2391.13	1776.31	2148.99	0.290262	1.20981	O		O	O		O	O	O
FGSG_00302	related to lariat-debranching enzyme	1641	4185.24	2599.67	2383.8	2117.37	2646.11	3133.55	3056.24	2632.34	0.543524	0.861302	O
FGSG_00303	related to Elongin C transcription elongation factor	321	8116.12	9124.47	14227.1	6818.98	12484.9	11194.8	10489.2	10166.2	0.905419	0.969205			O	O		O	O	O
FGSG_00304	probable RHO1 protein	813	5644.12	4897.48	4491.57	5574.24	5312.17	7214.14	5011.06	6033.52	0.209378	1.20404	O		O	O			O	O	O	O	O	O	O		O
FGSG_00305	probable heat shock protein MGE1 precursor	735	11558.2	8158.98	9927.93	8131.9	8111.11	8163.46	9881.69	8135.49	0.149886	0.823289						O	O		O		O
FGSG_00306	probable 26s proteasome p44.5 protein	1272	9934.12	11767.4	8644.41	12351.7	7878.93	9155.24	10115.3	9795.29	0.852097	0.968364						O	O	O			O
FGSG_00307	conserved hypothetical protein	4278	514.1	389.39	348.13	438.39	419.63	569.44	417.207	475.82	0.44118	1.14049
FGSG_00308	related to peroxisomal membrane protein PMP47B	1038	3398.49	2939.54	2829.47	2287.9	2423.42	2772.9	3055.83	2494.74	0.0682977	0.816386
FGSG_00309	conserved hypothetical protein	2274	1499.78	1724.15	1598.93	1553.67	1681.93	1732.66	1607.62	1656.09	0.594736	1.03015
FGSG_00310	related to atp synthase epsilon chain (mitochondrial)	219	89159.7	131718	161230	76175	159516	136397	127369	124030	0.92304	0.97378		O
FGSG_00312	conserved hypothetical protein	921	37.4	39.7	41.84	184.59	217.95	227.13	39.6467	209.89	0.000195603	5.29401
FGSG_00313	related to UPC2 - regulatory protein involved in control of sterol uptake	1350	1949.59	1315.18	1175	2621	1317.14	1418.1	1479.92	1785.41	0.560534	1.20642
FGSG_00314	conserved hypothetical protein	1143	69978	53451.5	44332.2	81644.9	67134.2	81342.8	55920.6	76707.3	0.0798163	1.37172
FGSG_00316	conserved hypothetical protein	1563	3887.97	3133.53	3116.41	4469.86	4983.68	5241.59	3379.3	4898.38	0.0111854	1.44952
FGSG_00317	probable Alp11 homologue of tubulin-folding cofactor B	729	18335.3	21421.4	19129.2	15881.2	21735.1	19919.2	19628.6	19178.5	0.829776	0.977067						O	O
FGSG_00318	related to DRPLA protein	885	1354.62	1391.13	1611.88	1512.81	1514.86	1636.61	1452.54	1554.76	0.320368	1.07037
FGSG_00319	conserved hypothetical protein	867	5769.4	6527.83	6166.47	4724.57	6196.22	5274.42	6154.57	5398.4	0.191749	0.877138				O	O						O
FGSG_00320	related to dimeric dihydrodiol dehydrogenase	1176	4739.73	8295.11	6967.25	5927.25	6854.64	6119.56	6667.36	6300.48	0.750075	0.944974	O									O			O
FGSG_00321	related to D-xylose reductase II,III protein	909	3913.52	11437.8	15611.2	5681.16	7182.49	5716.53	10320.9	6193.39	0.298617	0.600085	O
FGSG_00322	conserved hypothetical protein	1119	12.31	47.2	58.82	37.98	48.54	33.13	39.4433	39.8833	0.977551	1.01116
FGSG_00323	probable deoxyhypusine synthase	1077	8135.12	8567.19	11118.7	5954.13	13825.5	11671.3	9273.68	10483.6	0.656992	1.13047	O					O
FGSG_00324	conserved hypothetical protein	6915	1184.15	794.37	798.69	1227.75	1182.64	1425.23	925.737	1278.54	0.0772014	1.38111
FGSG_00325	conserved hypothetical protein	321	2768.84	4683.1	6115.28	3293.63	4799.84	3712.11	4522.41	3935.19	0.611779	0.870155			O												O
FGSG_00326	conserved hypothetical protein	2610	2.64	1.56	1	1	1	7.1	1.73333	3.03333	0.567549	1.75
FGSG_00327	related to replication factor C protein	3150	855.22	1194.37	1142.34	1595.54	1834	2125.89	1063.98	1851.81	0.0133376	1.74046			O				O									O
FGSG_00328	related to ribosomal protein L16 precursor, mitochondrial	759	14188.4	16148.2	17151.6	11576.7	16974.2	15768.8	15829.4	14773.2	0.599113	0.933275					O
FGSG_00329	probable replication factor C 38K chain	1065	971.41	1274.19	947.7	1381.84	1441.34	1641.95	1064.43	1488.38	0.0320054	1.39828			O				O	O			O					O
FGSG_00330	probable acetyl-CoA synthetase	2166	2315.72	3269.46	4199.69	4199.25	4377.54	4961.84	3261.62	4512.88	0.10151	1.38363	O	O													O
FGSG_00331	conserved hypothetical protein	387	7245.97	5333.22	7184.16	5148.1	4638.65	5282.12	6587.78	5022.96	0.0759727	0.762465
FGSG_00332	related to nuclear receptor co-repressor/HDAC3 complex subunit TBLR1	1893	5671.61	6612.69	6542.14	5641.21	8217.71	8117.15	6275.48	7325.36	0.305991	1.1673
FGSG_00333	related to human PL6 protein	1083	3461.85	4111.39	3119.99	3429.16	4613.77	4838.59	3564.41	4293.84	0.237084	1.20464
FGSG_00334	related to ferric reductase	1725	1429.9	1124.56	872.2	1154.97	914.73	971.13	1142.22	1013.61	0.507251	0.887403							O		O			O
FGSG_00335	related to RNA-binding protein	2571	1436.4	1651.4	1398.38	1511.57	1715.56	1961.98	1495.39	1729.7	0.198491	1.15669							O
FGSG_00336	conserved hypothetical protein	537	1565.3	1346.74	1768.61	2118.29	2581.73	3117.72	1560.22	2605.91	0.0289279	1.67023
FGSG_00337	probable calmodulin-dependent protein kinase	1224	3664.48	4557.5	3825.89	3481.13	4514.33	4635.99	4015.96	4210.48	0.692847	1.04844	O					O	O	O		O		O	O
FGSG_00338	probable aureobasidin-resistance protein	1362	23922.4	36184.3	37567.5	34588.2	26675.4	26694.8	32558.1	29319.5	0.557985	0.900527	O										O				O
FGSG_00339	related to SRP40 - suppressor of mutant AC40 of RNA polymerase I and III	2079	1591.74	1373.85	1874.14	1257.3	1682.94	1969.15	1613.24	1636.46	0.931143	1.01439
FGSG_00340	conserved hypothetical protein	2163	576.55	1127.47	1115.83	488.79	1199.54	1235.2	939.95	974.51	0.914827	1.03677
FGSG_00342	conserved hypothetical protein	633	751.13	1193.84	916.17	612.7	979.94	1125.25	953.713	905.963	0.822915	0.949933
FGSG_00343	related to SRO77 - polarized exocytosis by regulating SNARE function	2952	2728.42	4294.13	3597.41	3451.11	3213.91	3311.67	3539.99	3325.56	0.664095	0.939428									O
FGSG_00344	hypothetical protein	702	1	1	8.93	15.14	12.22	11.32	3.64333	12.8933	0.032666	3.53888
FGSG_00345	related to allantoate permease	1578	148.45	77.24	83.43	67.34	76.18	95.65	103.04	79.7233	0.390954	0.773712									O
FGSG_00346	probable saccharopine reductase	1353	31679.3	5116.92	4357.67	16354.8	6549.48	7181.45	13718	10028.6	0.718252	0.731054	O						O
FGSG_00347	conserved hypothetical protein	1161	545.97	895.87	1114.32	388.97	591.91	526.84	852.053	502.573	0.118039	0.589838
FGSG_00348	related to argonaute like post-transcriptional gene silencing protein QDE-2	2955	317.1	26.12	29.7	61.13	35.79	17.13	124.307	38.0167	0.425012	0.30583							O
FGSG_00349	related to RNA14 - component of pre-mRNA 3`-end processing factor CF I	2994	2321.95	2415.49	2236.21	2147.77	3173.6	3251.18	2324.55	2857.52	0.212163	1.22928				O
FGSG_00350	probable ASF1 - anti-silencing protein	840	13821.8	13161.9	13119.2	17114.9	21435.2	21918.4	13367.6	20156.2	0.0117171	1.50783			O	O			O				O		O		O	O
FGSG_00351	conserved hypothetical protein	1953	191.5	54.19	27.28	198.59	89.28	88.13	90.99	125.333	0.612841	1.37744
FGSG_00352	related to CCAAT-binding factor HAPB protein	924	11833.6	11559.9	9888.48	12117.1	12773.7	12471.5	11094	12454.1	0.0995697	1.1226				O
FGSG_00353	related to peroxiredoxin 5, mitochondrial precursor	567	9453.86	5417.21	5716.11	11871.9	4834.8	5912.9	6862.39	7539.87	0.803213	1.09872		O								O	O
FGSG_00354	conserved hypothetical protein	498	69.18	32.63	94.41	117.35	113.32	63.8	65.4067	98.1567	0.258122	1.50071
FGSG_00355	probable RAS GTPase-activating protein sar1	2259	1631.74	1947.82	1723.33	1613.37	2143.58	2333.76	1767.63	2030.24	0.326568	1.14856								O		O
FGSG_00357	related to methyltransferase S. pombe	765	3872.75	3128.17	3119.88	2919.91	3564.75	3111.72	3373.6	3198.79	0.607831	0.948184	O					O
FGSG_00358	probable small nuclear ribonucleoprotein	381	31742.3	36384.9	35458.1	28851.1	29778.2	32414.2	34528.4	30347.8	0.0780852	0.878923	O			O		O	O
FGSG_00359	related to cullulin 3	2493	913.73	1414.6	1315.14	821.48	1381.53	1513.98	1214.49	1239	0.929892	1.02018			O			O	O						O
FGSG_00360	probable LSM2 - Sm-like (Lsm) protein	297	18581.8	17893.2	21579.8	15777.5	19518.8	17483.3	19351.6	17593.2	0.324145	0.909134	O			O			O
FGSG_00361	related to PSO2 - DNA repair protein	2538	597.23	841.44	783	862.45	841.34	1124.52	740.557	942.77	0.159307	1.27306			O													O
FGSG_00362	related to severin kinase	2511	578.96	635.89	548	658.12	479.27	634.82	587.617	590.737	0.96213	1.00531						O				O
FGSG_00363	conserved hypothetical protein	2976	1155.26	1187.75	1196.43	1311.36	1114.71	1153.47	1179.81	1193.18	0.8384	1.01133
FGSG_00364	probable ubiquitin-activating enzyme	1302	2868.15	3151.72	3193.54	2971.62	3277.87	3556.97	3071.14	3268.82	0.373578	1.06437			O			O	O	O
FGSG_00365	probable DNA-directed RNA polymerase	1146	7527.18	3311.67	5191.28	5595.64	4365.12	4355.4	5343.38	4772.05	0.680047	0.893078	O			O			O
FGSG_00367	probable proteasome endopeptidase complex chain PUP1	813	21762.9	18481.5	15687.7	24329.3	19883.1	21441.5	18644.1	21884.6	0.212369	1.17381						O	O				O
FGSG_00369	related to ERV46 - component of copii vesicles	1320	7255.27	13678.5	12171.2	9781.46	16754.9	15199.4	11035	13911.9	0.372623	1.26071							O		O
FGSG_00370	related to cleavage stimulation factor 64K chain	885	2483.48	2272.47	1848.8	2221.19	2115.94	2719.71	2201.58	2352.28	0.598161	1.06845				O			O
FGSG_00371	probable MNR2 - Manganese resistance protein	2511	3953.94	5975.44	5129.37	3172.18	4377.16	3522.1	5019.58	3690.48	0.125047	0.735216
FGSG_00372	conserved hypothetical protein	1638	2692.12	3244.37	3553.54	1816.63	3211.15	3311.68	3163.34	2779.82	0.519905	0.87876				O	O		O
FGSG_00373	probable H+-transporting two-sector ATPase chain b precursor	729	112479	114481	115154	82148.6	84141.4	84144.4	114038	83478.1	8.06976e-06	0.73202		O					O		O			O
FGSG_00374	related to SRC1 - regulation of cohesion (Splice variant I)	2046	3778.33	2861.51	2886.28	4949.3	4391.18	4351.15	3175.37	4563.88	0.0178749	1.43727
FGSG_00375	related to monooxigenase	1464	5591.98	7515.27	8765.36	5585.12	8636.12	7124.37	7290.87	7115.2	0.897133	0.975906	O						O		O
FGSG_00376	probable NADH dehydrogenase (ubiquinone) 49K chain	1407	21728.5	21897	21351.9	19119.8	19536.3	21552.2	21659.1	20069.4	0.107291	0.926604		O					O		O
FGSG_00377	conserved hypothetical protein	546	139830	45227.8	35265.6	45918.1	16868.5	13244.4	73441	25343.6	0.240073	0.345089
FGSG_00378	conserved hypothetical protein	2268	1634.38	1232.49	1263.18	1173.6	1368.77	1499.18	1376.68	1347.18	0.86277	0.978572
FGSG_00379	conserved hypothetical protein	1365	1726.26	1515.13	1131.14	1111.49	1386.33	1224.15	1457.51	1240.66	0.320949	0.851217
FGSG_00380	related to Ubp11p	1872	2248.79	2144.31	1994.2	2253.42	3112.85	2626.68	2129.1	2664.32	0.108193	1.25138
FGSG_00381	conserved hypothetical protein	1005	1	1	1	1	5.69	2.63	1	3.10667	0.200178	3.10667
FGSG_00383	conserved hypothetical protein	702	755.73	1186.46	1151.98	1211.9	1596.22	1671.97	1031.39	1493.36	0.0804294	1.44791
FGSG_00384	hypothetical protein	687	131.38	88.71	119.5	139.2	245.49	316.15	113.197	233.613	0.0854303	2.06378
FGSG_00385	probable NHP6B - nonhistone chromosomal protein	306	31171.5	43629.8	47211.6	22397.3	54779.1	45148.9	40670.9	40775.1	0.99274	1.00256			O	O									O
FGSG_00387	probable PGM2 - phosphoglucomutase, major isoform	1662	9356.5	4991.85	3594.64	9219.57	4317.13	5214.55	5981	6250.42	0.912332	1.04505	O	O				O	O					O	O
FGSG_00388	probable REX2 - putative 3`-5` exonuclease	648	4561.37	5567.69	5174.15	4689.73	6383.17	5655.39	5101.07	5576.1	0.452386	1.09312	O			O			O				O
FGSG_00389	conserved hypothetical protein	1614	563.49	518.56	337.92	865.72	559.66	812.19	473.323	745.857	0.0800764	1.57579
FGSG_00390	conserved hypothetical protein	1242	11185.2	4713.89	3566.12	11630	7199.26	8796.49	6488.41	9208.57	0.371094	1.41923
FGSG_00391	conserved hypothetical protein	1113	798.56	525.66	625.2	548.95	945.14	873.12	649.807	789.07	0.393044	1.21432
FGSG_00392	conserved hypothetical protein	318	584.99	255.53	315.56	651.57	395.52	499.6	385.36	515.563	0.358659	1.33787
FGSG_00393	conserved hypothetical protein	498	34795.4	21124.3	21119	29139.3	26478.7	24181	25679.6	26599.7	0.856669	1.03583		O
FGSG_00394	hypothetical protein	441	78.12	111.34	63.97	144.57	155.57	258.19	84.4767	186.11	0.0588687	2.20309
FGSG_00395	probable ribosomal protein S12, cytosolic	459	418485	468164	511115	282564	484431	454125	465922	407040	0.43732	0.873624					O	O	O		O
FGSG_00397	probable alpha-tubulin B	1362	35592.8	27265.1	27154.9	31935.6	23726.6	27787.4	30004.3	27816.5	0.5826	0.927086	O		O			O	O		O	O	O	O		O	O
FGSG_00398	related to nuM1, hnRNP protein	1680	3167.65	3758.19	4869.61	2136.59	4279.29	4781.41	3931.82	3732.43	0.844365	0.949289
FGSG_00399	related to DEP1 protein, regulator of phospholipid metabolism	1938	1375.85	1192.88	1157.76	1193.82	1278.82	1522.16	1242.16	1331.6	0.495398	1.072	O
FGSG_00402	conserved hypothetical protein	1251	1718.34	1721.3	1989.42	1524.63	2593.47	3161.64	1809.69	2426.58	0.275013	1.34088
FGSG_00404	conserved hypothetical protein	2076	139.39	91.98	114.75	115.16	225.82	246.17	115.373	195.717	0.134699	1.69638	O			O			O
FGSG_00405	related to transporter protein HOL1	1719	1895.82	2313.9	1765.17	2293.27	2289.82	2373.71	1991.63	2318.93	0.122787	1.16434									O
FGSG_00406	conserved hypothetical protein	1428	46187.2	31722.2	23763.2	34161.4	22714.1	24526.5	33890.8	27134	0.416476	0.800629
FGSG_00407	probable 2,4-dienoyl-CoA reductase SPS19	924	1641.45	1451.14	1139.8	1771.95	2276.92	2517.48	1410.8	2188.78	0.0420467	1.55145	O	O													O
FGSG_00408	related to MAP kinase kinase kinase Wis4	4026	1915	2181.82	2291.29	2175.78	2716.59	3132	2129.37	2674.79	0.141718	1.25614						O		O		O	O
FGSG_00409	related to cytidine deaminase	549	3174.73	4869.57	3385.68	1925.78	2822.18	3419.95	3809.99	2722.64	0.188992	0.714604	O					O	O			O			O
FGSG_00410	conserved hypothetical protein	1029	1144.53	852.86	718.89	1357.9	963.95	1235.17	905.427	1185.67	0.177123	1.30952
FGSG_00411	conserved hypothetical protein	1614	8.54	12.59	13.59	26.33	35.42	45.94	11.5733	35.8967	0.0143544	3.10167
FGSG_00412	conserved hypothetical protein	1284	5.37	15.82	17.19	24.83	15.58	8.25	12.7933	16.22	0.603016	1.26785
FGSG_00413	related to hsp70 protein	1182	517.12	525.91	368.6	391.15	299.88	176.97	470.543	289.333	0.0871194	0.614892
FGSG_00414	related to S.pombe beta-transducin	1467	1461.64	1442.93	1132	1329.12	1591.97	1768.88	1345.52	1563.32	0.261131	1.16187							O			O
FGSG_00415	conserved hypothetical protein	831	253882	169645	155644	267272	186874	241146	193057	231764	0.374422	1.2005
FGSG_00416	probable nitrate transport protein crnA	1548	3832.17	593.16	2334.65	1516.97	3589.78	2885.66	2253.33	2664.14	0.731523	1.18231									O
FGSG_00417	probable methylenetetrahydrofolate dehydrogenase (NAD+)	1017	11913.2	5668.9	8666.77	9189.18	7395.17	9117.53	8749.62	8567.29	0.928015	0.979161	O						O
FGSG_00418	conserved hypothetical protein	2706	886.16	938.4	822.42	738.22	1177.85	1119.44	882.327	1011.84	0.412934	1.14678
FGSG_00419	conserved hypothetical protein	537	4671.25	6181.37	6169.7	3967.32	5514.13	5961.47	5674.11	5147.64	0.53923	0.907216
FGSG_00421	probable methionine adenosyltransferase ETH-1	1209	42174.5	19811.4	24342	26331.3	19981.3	22659.4	28776	22990.7	0.459111	0.798954	O						O
FGSG_00422	conserved hypothetical protein	642	2811.13	3176.92	3173.52	5743.17	4862.17	4879.23	3053.86	5161.52	0.0026002	1.69017
FGSG_00423	related to phosphatidylinositol phospholipase	1395	781.36	923.26	812.15	711.76	1111.22	1142.18	838.923	988.387	0.361323	1.17816										O
FGSG_00424	conserved hypothetical protein	1317	4692.66	4559.59	3941.28	5361.25	5775.66	6218.59	4397.84	5785.17	0.0149332	1.31546
FGSG_00425	related to PAC2 - involved in the stabilization of microtubles	1722	2772.76	4138.41	3522.18	2416.51	3716.79	3213.11	3477.78	3115.47	0.543939	0.895821						O	O
FGSG_00426	conserved hypothetical protein	939	51.36	173.17	66.76	56.58	66.97	59.22	97.0967	60.9233	0.399771	0.62745
FGSG_00427	probable pyridoxine 4-dehydrogenase	990	361.89	439.12	531.91	371.29	518.18	569.7	444.307	486.39	0.614325	1.09472	O						O
FGSG_00428	related to dynein intermediate chain 1, cytosolic	2055	2695.61	4491.94	4247.92	2582.74	4576.43	4351.13	3811.82	3836.77	0.977862	1.00654						O									O
FGSG_00429	related to F1F0-ATP synthase subunit E	273	96712	184215	229528	85211.2	188234	163559	170152	145668	0.648981	0.856107		O				O	O		O			O
FGSG_00430	probable oligosaccharyltransferase	2226	4621.12	5844.31	4758.12	6138.41	5911.69	6514.37	5074.52	6188.16	0.0587665	1.21946	O					O	O		O
FGSG_00431	conserved hypothetical protein	1866	22.15	4.35	13.44	11.39	4.6	19.87	13.3133	11.9533	0.850725	0.897847
FGSG_00432	hypothetical protein	324	1	1	29.12	16.4	17.65	32.69	10.3733	22.2467	0.33078	2.1446
FGSG_00433	related to protein kinase RAD53	3621	717.83	1173.79	956.53	1154.94	1211.99	1586.11	949.383	1317.68	0.122767	1.38793						O				O
FGSG_00434	conserved hypothetical protein	3864	3669.62	3693.84	3364.84	7545.78	4196.16	4859.28	3576.1	5533.74	0.130015	1.54742
FGSG_00435	conserved hypothetical protein	1146	2951.95	4113.27	3774.48	2345.81	4211.47	3711.51	3613.23	3422.93	0.786023	0.947332
FGSG_00436	conserved hypothetical protein	813	6117.11	11739.5	13671.4	4138.54	12425.6	11392.8	10509.3	9319	0.747757	0.886737				O
FGSG_00437	conserved hypothetical protein	3510	1572.31	2135.63	2124.47	1734.62	2367.45	2843.29	1944.14	2315.12	0.373993	1.19082
FGSG_00438	conserved hypothetical protein	1167	22246.2	26169.5	21871.4	22325.8	31464.1	29412.8	23429	27734.2	0.236063	1.18376
FGSG_00439	conserved hypothetical protein	588	7862.45	11585.7	8859.66	8241.33	12422	11262.6	9435.93	10642	0.510297	1.12781
FGSG_00440	related to citrate lyase beta subunit	963	1237.75	3411.52	3159.6	1186.15	1439.65	1446.31	2602.96	1357.37	0.146147	0.521472		O
FGSG_00441	conserved hypothetical protein	1614	4.27	12.59	9.71	9.88	33.65	51.86	8.85667	31.7967	0.137902	3.59014
FGSG_00442	related to glycine-rich RNA-binding protein	546	1425.93	2168.66	1395.11	1673.64	3455.37	3341.4	1663.23	2823.47	0.138827	1.69758							O				O	O
FGSG_00443	related to E.coli cation transport protein	750	1571.9	2714.12	2127.26	2649.34	2256.33	2245.42	2137.76	2383.7	0.527152	1.11504									O
FGSG_00444	related to programmed cell death protein (calcium-binding protein)	861	6929.91	7314.18	5366.18	6293.96	2752.29	3158.41	6536.76	4068.22	0.123348	0.622361							O			O			O
FGSG_00446	conserved hypothetical protein	1059	897.83	1553.8	1666.39	1394.68	2127.15	1841.28	1372.67	1787.7	0.265287	1.30235
FGSG_00447	conserved hypothetical protein	276	624.19	1162.93	1499.19	1231.96	1812.12	1381.51	1095.44	1475.2	0.285785	1.34667
FGSG_00448	probable pre-mRNA splicing factor ATP-dependent RNA helicase PRP16	2907	1315.93	1393.44	1153.72	1161.53	1483.84	1554.86	1287.7	1400.08	0.467489	1.08727				O	O		O								O
FGSG_00449	related to WD repeat protein IEF SSP 9502	1626	8135.67	11149.3	15564.4	7196.86	13626.4	12926.8	11616.4	11250	0.907657	0.968456				O									O
FGSG_00450	conserved hypothetical protein	909	51321.3	41295.2	42711.2	53731.4	49359.2	62754.3	45109.2	55281.6	0.113539	1.22551
FGSG_00452	related to nodulation protein nodB	732	4481.32	4234.97	3828.16	4193.5	5176.62	5342.83	4181.48	4904.32	0.149664	1.17287											O
FGSG_00453	conserved hypothetical protein	639	183.3	121.81	122.63	432.34	223.67	356.37	142.58	337.46	0.0387238	2.36681
FGSG_00455	conserved hypothetical protein	738	8156.89	11383	11265.6	15557	14993.7	14994	10268.5	15181.6	0.0101889	1.47846
FGSG_00456	conserved hypothetical protein	555	86.9	146.41	67.77	86.15	113.31	186.17	100.36	128.543	0.500631	1.28082
FGSG_00457	conserved hypothetical protein	849	146.18	129.21	214.13	168.96	299.66	265.1	163.173	244.573	0.157821	1.49886
FGSG_00458	related to LSM6 - Sm-like (Lsm) protein	249	16214.8	21184.1	24647.7	12674.1	23867	18896.9	20682.2	18479.3	0.616124	0.893489				O			O
FGSG_00459	conserved hypothetical protein	1515	3161.71	2376.16	1828.95	3447.21	3561.43	3139.13	2455.61	3382.59	0.0849179	1.3775
FGSG_00460	related to NAD-dependent histone deacetylases	1824	823.46	1345.39	1189.17	967.13	1433.97	1637.52	1119.34	1346.21	0.418187	1.20268			O	O		O
FGSG_00461	related to mitochondrial rhomboid protease	1668	9516.98	9212.18	8693.16	8892.96	7759.84	7619.86	9140.77	8090.89	0.0889303	0.885142						O
FGSG_00462	conserved hypothetical protein	618	7157.13	9447.25	6755.83	6611.96	5347.12	5655.71	7786.74	5871.6	0.106016	0.754051
FGSG_00463	conserved hypothetical protein	1212	1495.19	1612.37	1337.16	1271.22	1457.57	1863.58	1481.57	1530.79	0.810523	1.03322
FGSG_00464	conserved hypothetical protein	1227	9163	12417.3	11265.7	11614.1	12433.5	13219.3	10948.6	12422.3	0.236602	1.1346
FGSG_00465	conserved hypothetical protein	1296	6214.73	6799.73	4418.72	5173.46	5125.94	5555.28	5811.06	5284.89	0.51045	0.909454
FGSG_00466	related to Sm-like protein LSm8	300	6752.1	9981.21	11615.4	6995.24	9152.11	8755.72	9449.56	8301.02	0.506294	0.878456				O			O
FGSG_00467	related to C-type cyclin	1317	3337.7	3141.5	3241.56	3554	4844.52	4921.84	3240.25	4440.12	0.055061	1.3703			O
FGSG_00468	related to U4/U6 small nuclear ribonucleoprotein	1557	2421.54	2716.43	2117.76	2142.88	2916.26	3132.25	2418.58	2730.46	0.41897	1.12895				O		O	O
FGSG_00469	probable protein kinase	1539	2399.6	3618.83	4299.45	4598.25	6164.69	5724.21	3439.29	5495.72	0.047133	1.59792	O		O		O	O	O	O		O
FGSG_00470	conserved hypothetical protein	1164	1111.96	593.38	487.4	775.93	741.65	898.56	730.913	805.38	0.726927	1.10188
FGSG_00471	related to F1F0-ATPase complex, subunit h	390	114196	166158	193512	112616	142150	129231	157955	127999	0.293306	0.810349		O							O			O
FGSG_00472	probable protein kinase sck1, cAMP-dependent	2691	12414.9	11858.2	13581.3	8716.66	11378.9	11332.5	12618.1	10476	0.102623	0.830236	O		O			O				O	O	O	O
FGSG_00474	conserved hypothetical protein	843	1659.13	1884.46	1762.44	1972.62	2224.43	2157.9	1768.68	2118.32	0.024648	1.19768
FGSG_00475	related to nuclear prelamin A recognition factor	1734	2916.49	2926.51	2551.59	1844.48	3134.92	2887.65	2798.2	2622.35	0.693021	0.937157
FGSG_00476	conserved hypothetical protein	519	713.59	454.14	465.14	1113.43	1283.31	1198.95	544.29	1198.56	0.00260456	2.20207
FGSG_00477	conserved hypothetical protein	1113	4147.56	4716.33	4263.77	4616.37	5855.75	5633.63	4375.89	5368.58	0.0769483	1.22686
FGSG_00478	probable 2-dehydro-3-deoxyphosphoheptonate aldolase	1110	39216.6	7741.49	6565.43	14914.7	6224.38	4649.33	17841.2	8596.13	0.45398	0.481815	O
FGSG_00479	conserved hypothetical protein	777	26.6	47.16	76.65	27.35	116.69	27.26	50.1367	57.1	0.843875	1.13889
FGSG_00480	probable cyclophilin E	1866	775.39	1314.22	1331.38	876.93	1645.26	1636.14	1140.33	1386.11	0.476579	1.21553				O		O	O
FGSG_00481	conserved hypothetical protein	708	1274.83	2141.49	2111.1	1471.79	1991.47	2431.98	1842.47	1965.08	0.772884	1.06654
FGSG_00482	conserved hypothetical protein	666	889.69	815.26	729.49	631.2	725.36	783.24	811.48	713.267	0.200079	0.87897
FGSG_00483	conserved hypothetical protein	3606	8813.95	11727.4	11343.5	31178.3	22136.7	22325.1	10628.3	25213.4	0.00948311	2.37229
FGSG_00484	conserved hypothetical protein	504	341.76	564.29	982.63	368.95	964.19	656.72	629.56	663.287	0.901015	1.05357
FGSG_00485	conserved hypothetical protein	1746	2328.2	3178.66	4216.98	1813.55	3333.31	3291.92	3241.28	2812.93	0.593881	0.867844				O			O
FGSG_00486	conserved hypothetical protein	2343	6175.34	7164.57	6519.73	4843.46	4514.11	4114.81	6619.88	4490.79	0.00402592	0.67838
FGSG_00487	conserved hypothetical protein	804	145.68	242.56	136.45	224.67	348.43	451.2	174.897	341.433	0.086884	1.9522
FGSG_00489	related to phenol 2-monooxygenase	1977	16916.3	15112.4	14261.2	17494.5	19818.8	22266.7	15430	19860	0.049027	1.28711	O
FGSG_00490	probable methylmalonate-semialdehyde dehydrogenase (acylating)	1704	1443.48	228.9	259.37	766.99	332.15	453.75	643.917	517.63	0.778806	0.803877	O						O		O
FGSG_00491	probable calcium-binding protein precursor cnx1	1689	14613.8	22597.4	18832.8	23786.7	21433.2	25974.2	18681.3	23731.3	0.129671	1.27032						O	O				O	O
FGSG_00492	conserved hypothetical protein	603	252687	247972	232475	273184	317912	317982	244378	303026	0.0220064	1.23999
FGSG_00493	conserved hypothetical protein	771	9231.21	8236.48	8317.91	7711.86	8568.17	8352.39	8595.2	8210.81	0.401172	0.955278							O						O
FGSG_00494	conserved hypothetical protein	1158	3623.44	5862.8	5243.15	4945.81	9197.65	8878.93	4909.8	7674.13	0.143409	1.56302
FGSG_00495	probable ribosomal protein YmL44, mitochondrial	294	18677.7	15851.9	21939.2	15324.1	18784.6	19571.1	18822.9	17893.3	0.693012	0.950612					O										O
FGSG_00496	probable inorganic pyrophosphatase	873	62545.8	51761.8	58132.4	64435.7	52321.2	56443.1	57480	57733.4	0.959912	1.00441	O	O					O
FGSG_00497	conserved hypothetical protein	1020	111.32	159.33	231.48	218.76	123.31	111.63	167.377	151.233	0.75687	0.903551	O							O			O	O
FGSG_00499	probable oligosaccharyltransferase alpha subunit	1482	7577.96	11219.4	8682.17	7611.77	11129.4	11213.4	9159.83	9984.83	0.633976	1.09007						O			O
FGSG_00500	probable hexokinase	1479	41333.2	45854.1	44122.3	48476.5	45154.7	49552.8	43769.9	47728	0.101357	1.09043	O	O					O		O
FGSG_00501	related to protein-arginine N-methyltransferase	1278	1913.86	2451.1	2496.78	1651.39	2446.97	1881.29	2287.25	1993.22	0.384679	0.871448	O					O
FGSG_00502	related to polyphosphate synthetase	2439	2817.94	2775.24	3228.28	2116.2	3676.59	3738.98	2940.49	3177.26	0.689088	1.08052															O
FGSG_00503	related to O-succinylhomoserine (thiol)-lyase	1665	24.83	31.72	11.3	38.29	22.32	47.71	22.6167	36.1067	0.229978	1.59646	O
FGSG_00504	probable replication licensing factor MCM4	3063	1193.21	656.59	593.53	1515.57	851.19	1154.18	814.443	1173.65	0.254653	1.44104			O	O			O
FGSG_00505	related to coatomer protein zeta chain	594	18245.5	31538.8	27117.1	22111.6	31312.9	26884.7	25633.8	26769.7	0.821871	1.04431							O		O						O
FGSG_00506	related to translation initiation protein SUA5	1302	2551.64	1628.91	1644.27	1183.35	1626.86	1372.76	1941.61	1394.32	0.173591	0.718129					O								O
FGSG_00507	related to conserved oligomeric golgi complex component 4	2409	6981.42	8815.62	8791.85	5588.52	9452.49	8511.98	8196.3	7851	0.805468	0.957871									O
FGSG_00508	probable calcium P-type ATPase	3213	1816.29	2411.18	2381.36	2247.17	3279.35	3447.3	2202.94	2991.27	0.135244	1.35785							O		O	O		O			O
FGSG_00509	related to double-strand-break repair protein rad21	1872	5542.83	6767.17	7692.16	5273.11	8531.3	8993.24	6667.39	7599.22	0.520925	1.13976			O													O
FGSG_00510	related to beta-tubulin binding protein	360	22966.3	33327.1	27992.5	31888.3	32738.1	33911.5	28095.3	32845.9	0.19413	1.16909			O												O
FGSG_00511	conserved hypothetical protein	1053	3134.15	3927.86	2839.77	2896.18	3175.7	3294.16	3300.59	3122.01	0.632697	0.945895
FGSG_00512	conserved hypothetical protein	1308	1896.3	2137.67	2262.18	1172.32	2118.4	2619.56	2098.72	1970.09	0.783478	0.938713
FGSG_00513	conserved hypothetical protein	843	171.63	391.39	318.61	111.84	437.43	546.54	293.877	365.27	0.649776	1.24294
FGSG_00514	conserved hypothetical protein	1077	3831.99	4821.17	4726.43	4341.14	4918.16	5142.57	4459.86	4800.62	0.437312	1.07641
FGSG_00515	conserved hypothetical protein	1797	7656.72	2932.44	3181.39	4919.63	2462.44	3114.8	4590.18	3498.96	0.556275	0.762269
FGSG_00516	hypothetical protein	615	211.66	132.13	117.13	164.14	139.44	133.47	153.64	145.683	0.80888	0.948212
FGSG_00517	conserved hypothetical protein	525	196.85	23.22	89.56	131.56	228.68	176.53	103.21	178.923	0.260716	1.73359
FGSG_00518	related to MOB2 protein, required for maintenance in ploidy	1032	8258.53	6984.11	6192.99	8617.63	7644.9	9157.25	7145.21	8473.26	0.150013	1.18587			O
FGSG_00519	conserved hypothetical protein	1218	6152.7	6664.77	5695.15	5531.94	6821.1	7354.55	6170.87	6569.2	0.548891	1.06455
FGSG_00520	conserved hypothetical protein	1689	2953.4	2691.77	2282.65	2125.74	1815.99	1647.69	2642.61	1863.14	0.0315226	0.705039
FGSG_00521	hypothetical protein	723	142.94	321.31	238.44	221.45	351.88	369.9	234.23	314.41	0.313442	1.34231
FGSG_00522	conserved hypothetical protein	579	226.19	168.41	37.9	311.98	281.41	417.12	144.167	336.837	0.0496314	2.33644
FGSG_00523	related to extracellular matrix protein precursor	630	63661.5	24545.1	13916.1	21871.9	11543.1	11474.2	34040.9	14963.1	0.286194	0.439562
FGSG_00524	probable UTP-glucose-1-phosphate uridylyltransferase	1566	23362.3	14866.2	13712.8	27517.5	17143.5	21121.6	17313.8	21927.5	0.34252	1.26648	O	O				O
FGSG_00525	conserved hypothetical protein	675	285.8	355.13	292.55	316.96	368.43	462.89	311.16	382.76	0.210789	1.23011
FGSG_00526	related to dihydroneopterin aldolase	957	5298.81	4121.45	3111.54	3419.76	2876.45	2521.62	4177.27	2939.28	0.144498	0.703636
FGSG_00528	conserved hypothetical protein	1038	1274.43	1976.66	1651.78	1331.77	1688.13	1737.21	1634.29	1585.7	0.84931	0.97027
FGSG_00529	probable ammonium transporter MEAA	1542	6536.91	5485.72	3138.92	2859.7	854.59	918.39	5053.85	1544.23	0.0431192	0.305555									O			O
FGSG_00530	related to phytase	1788	2265.81	1479.28	1471.81	1643.18	1923.27	2196.99	1738.97	1921.15	0.586173	1.10476	O
FGSG_00531	conserved hypothetical protein	1146	1164.15	1163.59	984.65	1469.61	1219.74	1155.93	1104.13	1281.76	0.190523	1.16088
FGSG_00534	conserved hypothetical protein	1728	3191.19	4153.5	3593.39	3121.68	3852.73	3653.12	3646.03	3542.51	0.784624	0.971608
FGSG_00535	conserved hypothetical protein	1443	631.26	199.91	156.4	213.54	142.63	141.29	329.19	165.82	0.346962	0.503721
FGSG_00536	conserved hypothetical protein	351	24891	25164.6	23128.9	29471.4	31352.5	33879.5	24394.8	31567.8	0.00736021	1.29404				O			O
FGSG_00537	related to 5-methylcytosine G/T mismatch-specific DNA glycosylase	1515	636.69	391.54	223.45	732.93	516.99	578.52	417.227	609.48	0.23062	1.46079
FGSG_00538	related to surfeit locus protein 4	909	14416.5	16712.1	13975.8	19211.6	16544.2	16289.4	15034.8	17348.4	0.140703	1.15388									O
FGSG_00539	related to major facilitator MirA	1830	1389.27	3881.86	6763.93	3861.25	2649.22	1953.37	4011.69	2821.28	0.510523	0.703265									O			O
FGSG_00540	conserved hypothetical protein	585	1	1	1	1	1	1	1	1	#DIV/0!	1
FGSG_00541	related to multidrug resistance protein	4047	13.62	23.19	13.94	21	23.31	31.1	16.9167	25.1367	0.133772	1.48591	O						O		O		O	O
FGSG_00542	conserved hypothetical protein	1689	111.98	67.35	111.21	128.97	61.93	97.2	96.8467	96.0333	0.974944	0.991602
FGSG_00543	related to CDC14 - dual specificity phosphatase	1902	2564.69	1411.98	1451.22	1494.41	1755.4	2358.33	1809.3	1869.38	0.901603	1.03321	O		O			O
FGSG_00545	related to transcription factor NUC-1	1971	3311.37	3134.3	3139.15	2311.15	2964.4	3187.96	3194.94	2821.17	0.237635	0.883012	O			O			O					O
FGSG_00546	conserved hypothetical protein	2355	558.8	598.65	641.2	726.43	894.58	983.83	599.55	868.28	0.0273671	1.44822
FGSG_00549	conserved hypothetical protein	597	13964.5	8153.14	6862.22	14158.7	8992.16	11374.3	9659.94	11508.4	0.523263	1.19135			O
FGSG_00550	conserved hypothetical protein	5508	115.17	92.2	111.97	1734.29	288.13	485.16	106.447	835.86	0.182537	7.85238
FGSG_00551	related to QDE3 protein (involved in gene silencing)	5019	199.15	395.14	369.19	532.45	492.65	536.12	321.16	520.407	0.0341294	1.6204
FGSG_00552	conserved hypothetical protein	3237	1171.63	1161.6	919.26	966.72	1141.15	1364.44	1084.16	1157.44	0.632165	1.06759
FGSG_00553	conserved hypothetical protein	1602	2171.91	1782.91	1749.19	2394.43	2123.38	2168.57	1901.34	2228.79	0.109245	1.17222
FGSG_00554	conserved hypothetical protein	1026	11966.7	11134.5	8929.86	14229.7	5669.69	7649.49	10677	9182.97	0.614712	0.860069
FGSG_00555	conserved hypothetical protein	1002	2531.42	3973.7	4254.36	4416.76	3431.95	3321.77	3586.49	3723.49	0.840282	1.0382
FGSG_00556	related to COX17 protein	231	13839.5	13491.3	22661.4	16858.5	17497.7	18798.9	16664	17718.4	0.747329	1.06327		O				O			O			O
FGSG_00557	conserved hypothetical protein	384	215.31	211.13	261.21	359.72	581.64	513.38	229.217	484.913	0.019354	2.11552
FGSG_00558	probable chaperonin CCT4, cytosolic	1614	15252.5	15665.1	15561.6	12775.2	14358.2	13821.3	15493.1	13651.5	0.0186439	0.881138						O	O		O		O				O
FGSG_00559	probable 26S proteasome regulatory subunit YTA3	1323	7921.14	11981.8	8825.3	7557.65	9387.99	8418.13	9576.09	8454.59	0.44959	0.882885	O		O	O		O	O	O			O					O
FGSG_00560	conserved hypothetical protein	657	12711.1	16567.1	17924.2	14677.1	18531.4	18422.5	15734.1	17210.3	0.503585	1.09382
FGSG_00561	probable ubiquinol-cytochrome-c reductase cytochrome c1 precursor	969	86681.9	72119.3	81231.8	67586.6	72147.6	72172.6	80011	70635.6	0.106346	0.882824		O					O		O
FGSG_00562	probable ran GTPase activating protein 1	1260	21598.6	23339.2	27264.8	19927.4	21171.3	21421.3	24067.5	20840	0.136914	0.865896				O	O	O		O	O
FGSG_00563	conserved hypothetical protein	780	865.65	432.34	612.78	899.1	377.47	549.95	636.923	608.84	0.894241	0.955908
FGSG_00564	probable 20S proteasome subunit C1	891	31232.7	29242.9	22561.4	28138.4	24793.2	25165.5	27679	26032.3	0.591633	0.940509						O	O				O
FGSG_00565	related to protein-tyrosine-phosphatase	1692	1461.86	791.11	671.61	1771.95	942.71	1428.8	974.86	1381.15	0.303027	1.41677			O							O
FGSG_00566	conserved hypothetical protein	1665	1257.98	1181.15	1211.49	864.73	1352.87	1423.35	1216.87	1213.65	0.986347	0.997351
FGSG_00567	related to papaya ringspot virus polyprotein	7884	486.77	448.86	726.76	413.76	717.38	817.17	554.13	649.437	0.557918	1.17199				O			O
FGSG_00568	conserved hypothetical protein	555	6666.44	12781.7	11917	6136.19	6711.11	6884.54	10455	6577.28	0.114087	0.629102
FGSG_00569	conserved hypothetical protein	642	279.13	499.95	322.23	223.44	258.25	127.86	367.103	203.183	0.103519	0.553477
FGSG_00570	related to SFH1 subunit of the RSC complex	1746	2561.12	3367.14	3588.65	2511.23	4292.71	4182.65	3172.3	3662.2	0.49638	1.15443			O	O											O
FGSG_00571	probable cellulose 1,4-beta-cellobiosidase	1539	156.69	112.96	77.39	158.8	154.16	141.18	115.68	151.38	0.203824	1.30861	O
FGSG_00572	related to HXT3 - Low-affinity hexose facilitator	1518	95.31	16.16	123.89	63	22.6	29.65	78.4533	38.4167	0.310953	0.489675	O								O			O
FGSG_00573	related to GAL4-like transcriptional activator	1998	2458.71	2753.34	2831.12	2153.85	2937.22	3197.17	2681.06	2762.75	0.818519	1.03047				O
FGSG_00574	related to purine utilization positive regulator	2799	1611.11	1233.82	1154.9	1639.98	1112.18	1339.56	1333.28	1363.91	0.889945	1.02297	O			O
FGSG_00576	related to cytosolic Cu/Zn superoxide dismutase	798	5568.9	2978.45	2376.38	5698.99	3227.49	4247.26	3641.24	4391.25	0.570096	1.20597											O
FGSG_00577	conserved hypothetical protein	264	14562.7	21622.3	16491.5	13141.6	21345.4	18886.3	17558.9	17791.1	0.945909	1.01323
FGSG_00578	related to short-chain alcohol dehydrogenase	897	46.19	31.71	24.46	142.15	41.43	51.18	34.12	78.2533	0.24848	2.29347	O	O					O		O		O
FGSG_00581	related to VPS9	2313	1319.6	1381.65	1142.39	1375.87	1333.49	1578.67	1281.21	1429.34	0.228297	1.11562						O			O
FGSG_00582	conserved hypothetical protein	1113	1974.73	638.82	451.6	787.62	482.84	511.98	1021.72	594.147	0.431525	0.581518
FGSG_00583	related to calcium-related spray protein	2280	1574.4	1341.15	921.19	2113.49	4795.56	6111.14	1278.91	4340.06	0.0620631	3.39356
FGSG_00584	conserved hypothetical protein	3450	1549.73	2196.33	1917.13	2476.25	1691.26	2152.31	1887.73	2106.61	0.499096	1.11595
FGSG_00585	conserved hypothetical protein	420	1656.86	1712.23	2351.85	1669.75	1981.55	2181.37	1906.98	1944.22	0.896242	1.01953
FGSG_00586	conserved hypothetical protein	1383	4593.27	2467.71	2175.77	4775.13	4313.3	3924.94	3078.92	4337.79	0.190915	1.40887
FGSG_00587	related to ribosomal protein YmS2, mitochondrial	1203	1953	1823.75	1425.23	2128.67	2366.66	2236.3	1733.99	2243.88	0.0421463	1.29405	O				O	O	O	O
FGSG_00588	conserved hypothetical protein	483	9885.51	7182.75	5944.45	9437.72	11716.2	11547.7	7670.9	10900.5	0.0786481	1.42102
FGSG_00589	probable RPE1 - D-ribulose-5-phosphate 3-epimerase	753	16121.5	12539.4	14411.1	16446.5	18221.7	18363	14357.4	17677.1	0.0510248	1.23122	O	O
FGSG_00590	conserved hypothetical protein	1890	38251.7	44429.7	49823.1	36894.7	61942.6	58926.3	44168.2	52587.9	0.381664	1.19063
FGSG_00591	conserved hypothetical protein	1212	5819.8	5899.93	4942.21	7224.16	7424.63	7377.85	5553.98	7342.21	0.00462518	1.32197
FGSG_00592	conserved hypothetical protein	2835	5767.1	3371.71	3739.24	5979.99	3412.19	4115.11	4292.68	4502.43	0.853946	1.04886
FGSG_00593	related to aminotriazole resistance protein	1770	735.7	133.13	93.86	396.21	276.16	239.36	320.897	303.91	0.940278	0.947065									O		O
FGSG_00594	conserved hypothetical protein	1251	1	9.74	2.51	8.49	25.13	8.47	4.41667	14.03	0.194253	3.1766
FGSG_00595	related to ATPases	4332	2172.58	2163.7	2182.98	1544.16	2759.55	2651.57	2173.09	2318.43	0.727263	1.06688									O			O
FGSG_00596	probable ASP3-1 - L-asparaginase II	1356	13332.7	16797	17322.8	4513.57	8383.75	9222.74	15817.5	7373.35	0.0116197	0.466153	O										O
FGSG_00597	probable transcription initiation factor IIB	1047	16852.9	21831.7	21261.7	14294.4	19541.1	19179.1	19982.1	17671.6	0.373841	0.884369				O			O
FGSG_00598	related to anthranilate phosphoribosyltransferase	1236	22665.3	3751.63	2994.98	8116.55	2955.66	2328.7	9803.97	4466.97	0.469724	0.455629	O
FGSG_00599	conserved hypothetical protein	489	71.45	58.16	6.41	118.65	141.3	97.47	45.34	119.14	0.034977	2.6277
FGSG_00600	related to alpha-methylacyl-coa racemase	1323	1275.91	1213.14	833.96	762.99	1197	1181.85	1107.67	1047.28	0.775792	0.94548	O
FGSG_00602	conserved hypothetical protein	918	5111.13	5328.7	2724.73	19141.6	11468.8	14135.6	4388.19	14915.3	0.0117943	3.39897
FGSG_00603	conserved hypothetical protein	867	15599.6	21286.4	29424.9	68411.3	132294	153817	22103.7	118174	0.0208156	5.34636
FGSG_00604	related to asparagine synthases	1623	1273.55	1637.18	2117.12	1541.8	2273.79	2536.96	1675.95	2117.52	0.315474	1.26347	O
FGSG_00605	conserved hypothetical protein	669	11.3	12.15	9.37	87.36	89.73	142.49	10.94	106.527	0.00606091	9.73736
FGSG_00606	hypothetical protein	720	229.66	378.18	352.63	442.74	476.42	514.87	320.157	478.01	0.0350304	1.49305
FGSG_00607	conserved hypothetical protein	1227	3644.29	4784.76	4667.21	3318.18	5383.91	5287.17	4365.42	4663.09	0.716775	1.06819											O
FGSG_00608	probable dolichyl-phosphate-mannose--protein O-mannosyltransferase	2313	7152.13	6137.28	5791.91	7566.15	7574.55	9511.76	6360.44	8217.49	0.072207	1.29197	O					O
FGSG_00609	probable BRT1 protein, down-regulated by mating factor B	378	35781.2	6846.75	6666.95	24245.1	11925.7	15139.8	16431.6	17103.5	0.951376	1.04089	O			O							O	O			O
FGSG_00610	probable Arp2/3 protein complex subunit sop2	1092	12997.4	11656.7	9196.26	11627.9	9971.82	11991.7	11283.5	11197.1	0.94927	0.99235						O	O		O			O	O		O
FGSG_00612	related to alpha-mannosidase MNS1	2064	4279.48	5561.91	5274.22	4532.9	6849.94	6986.66	5038.54	6123.17	0.287984	1.21527	O					O	O
FGSG_00613	probable amino acid transport protein GAP1	1812	219.13	257.86	96.87	196.45	255.56	192.89	191.287	214.967	0.675888	1.12379									O			O
FGSG_00614	conserved hypothetical protein	1968	7376.53	6697.19	5564.95	7213.37	6669.9	6767.75	6546.22	6883.67	0.57549	1.05155
FGSG_00615	related to carboxypeptidase Y-sorting protein PEP1 precursor	4536	3251.53	3492.35	3111.41	3765.61	3656.35	3669.47	3285.1	3697.14	0.0240488	1.12543						O	O		O
FGSG_00616	conserved hypothetical protein	2352	1678.53	1571.23	1533.91	1479.55	1412.25	1771.9	1594.56	1554.57	0.752919	0.974921
FGSG_00618	conserved hypothetical protein	3411	581.73	615.19	385.13	461.14	731.76	912.14	527.35	701.68	0.308139	1.33058
FGSG_00619	hypothetical protein	501	192.53	154.18	331.59	181.28	319.52	179.7	226.1	226.833	0.992263	1.00324
FGSG_00620	probable ammonium transporter MEPa	1569	3583.27	2312.41	2333.37	2515.9	2435.85	2463.95	2743.02	2471.9	0.554496	0.901161									O			O
FGSG_00621	related to DNA-directed DNA polymerase lambda	2433	62.3	73.48	78.59	163.77	111.44	181.66	71.4567	152.29	0.0201112	2.13122			O
FGSG_00622	related to peroxisomal membrane protein 4	684	523.79	487.17	339.11	311.69	275.82	341.67	450.023	309.727	0.0781006	0.688246
FGSG_00623	related to COP9 signalosome subunit 4	1263	2151.15	2821.2	1925.85	1876.11	2123.38	2438.25	2299.4	2145.91	0.650827	0.933249						O	O	O		O				O
FGSG_00624	conserved hypothetical protein	903	61.14	193.47	288.11	82.37	148.78	131.96	180.907	121.037	0.433131	0.669056
FGSG_00625	conserved hypothetical protein	2274	178.76	242.99	188.84	281.36	211.18	221.24	203.53	237.927	0.310217	1.169
FGSG_00626	related to recQ gene for DNA helicase	1449	1412.22	1937.52	1551.11	1169.63	2771.73	2594.91	1633.62	2178.76	0.362563	1.3337			O
FGSG_00627	related to adenylate cyclases	2940	567.13	493.35	455.24	562	541.59	771.85	505.24	625.147	0.210978	1.23733
FGSG_00628	conserved hypothetical protein	822	1164.5	1112.11	981	1389.61	1464.14	1423.81	1085.87	1425.85	0.00440875	1.3131
FGSG_00629	related to TSC13 - required for elongation of VLCFA moiety of sphingolipids	927	11899.4	11575.1	9592.74	11726.2	12214.3	13231.9	11022.4	12390.8	0.18127	1.12415
FGSG_00631	probable ribosomal protein Rps8bp	621	543582	449164	462583	497191	418526	391145	485110	435621	0.317398	0.897984					O		O
FGSG_00633	related to TOM1 protein	11976	1122.9	652.73	784.66	1536.27	1132.1	1561.19	853.43	1409.85	0.0478456	1.65198			O	O		O
FGSG_00634	probable 40s ribosomal protein S6.e, cytosolic	720	258792	273214	273974	237477	264485	261812	268660	254591	0.228739	0.947634					O		O
FGSG_00635	conserved hypothetical protein	441	5343.19	6911.5	6115.94	4469.53	6891.29	6314.52	6123.54	5891.78	0.800725	0.962152			O
FGSG_00636	probable candidate tumor suppressor DPH2L1	1389	6969.26	6651.59	6144.81	5179.52	6645.21	6135.46	6588.55	5986.73	0.288487	0.908656	O					O					O
FGSG_00637	probable H+-exporting ATPase 57K chain, vacuolar	1536	21719.3	14421.2	13617.2	17124.6	12119.7	12684.4	16585.9	13976.2	0.436863	0.842658		O					O		O			O
FGSG_00638	related to hydroxymethylglutaryl-CoA lyase	1140	9361.8	15182.5	14699	8952.61	14325.2	12963.1	13081.1	12080.3	0.705572	0.923496	O
FGSG_00639	probable alpha-tubulin B	1350	47412.5	32942.7	31237.1	43274.2	31244.8	34667.9	37197.4	36395.6	0.904198	0.978444	O		O			O	O		O	O	O	O		O	O
FGSG_00640	conserved hypothetical protein	729	1512.74	1242.84	967.43	1523.16	1552.78	1594.55	1241	1556.83	0.117568	1.25449									O
FGSG_00641	related to RNQ1 - prion, epigenetic modifier of protein function	1599	4899.2	3361.62	3142.3	3339.22	2512.78	3116.6	3801.04	2989.53	0.251138	0.786504
FGSG_00642	related to spore coat protein SP96 precursor	1398	2533.2	796.31	728.68	2617.12	2523.19	2918.75	1352.73	2686.35	0.0912683	1.98588
FGSG_00643	related to PBP1 - Pab1p interacting protein	2772	4749.85	3533.79	3452.21	5224.68	3737.12	4713.56	3911.95	4558.45	0.345722	1.16526
FGSG_00644	probable ubiquinol-cytochrome c reductase complex core protein 2 precursor	1365	119158	71391.1	75781.5	95354.8	63176.6	67452.6	88776.9	75328	0.50271	0.848509		O							O
FGSG_00645	related to DNA-directed RNA polymerase III chain RPC82	1908	6115.19	5843.19	7119.9	2478.21	5684.1	5993.86	6359.43	4718.72	0.239728	0.742005				O
FGSG_00646	probable YHM1 (mitochondrial carrier)	906	38321.3	21426.7	34669.4	25186.5	31462.6	29293.5	31472.5	28647.5	0.631714	0.910241	O								O			O			O
FGSG_00648	conserved hypothetical protein	276	2845.83	3911.98	4849.33	3156.91	4318.86	4125.35	3869.05	3867.04	0.997791	0.999481			O				O
FGSG_00649	related to ribosomal protein S5 (mitochondrial)	1515	32639.5	24425.7	25136.4	25611.3	21939.9	23483.3	27400.5	23678.2	0.259424	0.864151					O
FGSG_00652	conserved hypothetical protein	1299	111.38	241.83	221.99	81.8	297.18	322.17	191.733	233.717	0.652522	1.21897
FGSG_00653	conserved hypothetical protein	729	633.23	624.21	782.54	411.83	768.55	1153.35	679.993	777.91	0.679529	1.144
FGSG_00654	related to NFU-1 protein (iron homeostasis)	915	8719.67	6511.65	6159.31	5119.62	4829.82	5255.29	7130.21	5068.24	0.0638068	0.710813	O											O
FGSG_00655	probable L-arabinitol 4-dehydrogenase	1128	1851.74	1898.19	1859	1544.87	2117.19	1943.67	1869.64	1868.58	0.995295	0.999429	O						O
FGSG_00656	related to F1F0-ATP synthase subunit G	561	73357.1	87754.5	116175	67111.9	87875.6	76982.6	92428.9	77323.4	0.339351	0.836571		O							O			O
FGSG_00659	probable class I alpha-mannosidase	1821	529.7	633.64	333.93	577.67	561.4	636.89	499.09	591.987	0.364134	1.18613	O					O	O
FGSG_00660	related to cell cycle protein p55cdc	1794	2745.97	1397.33	1436.19	2463.93	1843.54	2414.7	1859.83	2240.72	0.476902	1.2048			O			O	O	O
FGSG_00661	conserved hypothetical protein	2256	1191.29	954.5	811.68	868.99	1112.26	1148.13	985.823	1043.13	0.70567	1.05813
FGSG_00663	conserved hypothetical protein	699	152366	247646	364342	291195	293296	242169	254785	275553	0.760132	1.08151
FGSG_00664	related to KEL2 - involved in cell fusion and morphogenesis	1521	3542.34	5222.21	4597.62	4116.46	5658.8	5248.8	4454.06	5008.02	0.456732	1.12437
FGSG_00665	related to A.brasilense nifR3 protein	2280	1166.45	1562.79	1723.95	1169.56	1414.22	1582.93	1484.4	1388.9	0.664889	0.935669				O			O
FGSG_00666	related to peroxisomal membrane protein pex13	1230	2615.92	2219.83	1541.75	1481.55	2115.55	2361.58	2125.83	1986.23	0.749885	0.934328						O	O		O
FGSG_00667	related to chromatin assembly complex, subunit p60	2133	2968.5	1588.59	1329.91	2216.83	1286.54	1911.82	1962.33	1805.06	0.798887	0.919856			O			O
FGSG_00668	conserved hypothetical protein	300	1	1	21.9	17.71	1	1	7.96667	6.57	0.883158	0.824686
FGSG_00669	related to multidrug transporter (yeast bile transporter)	4647	16176.4	11137.6	5613.18	7151.1	2115.8	1694.14	10975.7	3653.68	0.105881	0.332887							O		O
FGSG_00670	conserved hypothetical protein	921	5641.59	9361.11	11618.2	5415.14	11139.3	11621.4	8873.62	9391.92	0.854334	1.05841
FGSG_00671	probable 40s ribosomal protein s11.e, cytosolic	486	271195	239896	255633	214132	263732	249447	255574	242437	0.489671	0.948596					O		O
FGSG_00672	related to spindle pole body protein	4410	218.73	288.37	285.73	396.35	395.4	534.98	264.277	442.243	0.0261832	1.67341															O
FGSG_00674.2		675	122.49	138.44	261.14	94.45	122.81	86.3	174.023	101.187	0.182201	0.581455
FGSG_00675	conserved hypothetical protein	1374	822.38	742.21	684.38	564.54	869.63	963.57	749.657	799.247	0.715917	1.06615
FGSG_00677	probable protein kinase ck2 catalytic subunit ck2 alpha-3	1023	11513.4	13914.4	13582.7	9193.63	13149.2	13273.1	13003.5	11872	0.502176	0.912985	O		O	O		O	O	O		O	O	O	O		O
FGSG_00678	conserved hypothetical protein	2979	272.91	315.5	314.18	221.15	391.5	533.31	300.863	381.987	0.424527	1.26964
FGSG_00680	related to TOB3 (member of AAA-ATPase family)	2538	1115.74	1115.78	838.57	5851.83	2659.18	4313.11	1023.36	4274.71	0.0246845	4.17712
FGSG_00681	conserved hypothetical protein	174	536264	251453	332433	245337	94232.9	115818	373383	151796	0.0843342	0.406542
FGSG_00682	conserved hypothetical protein	1836	1767.51	1664.11	2122.18	1319.53	1497.77	1775.36	1851.27	1530.89	0.170352	0.82694
FGSG_00683	conserved hypothetical protein	1071	1248.13	963.57	917.27	1319.53	848.75	944.44	1042.99	1037.57	0.977055	0.994807
FGSG_00684	probable tetrahydrofolylpolyglutamate synthase (met6+)	1473	846.62	535.1	572.42	674.47	512.62	557.26	651.38	581.45	0.557557	0.892643	O
FGSG_00685	related to folylpolyglutamate synthetase	1557	412.69	837.63	728.76	467.48	913.27	685.36	659.693	688.703	0.880509	1.04397	O
FGSG_00686	related to mysoin heavy chain proteins	1890	24377.1	31673.9	34858.9	22935.2	28816.7	28661.8	30303.3	26804.5	0.392829	0.884542
FGSG_00687	hypothetical protein	300	3399.12	9913.5	8222.74	3861.67	9337.86	11468.1	7178.45	8222.55	0.744569	1.14545
FGSG_00688	related to SAC1 protein	2130	3396.43	5421.13	5272.67	3377.27	5883.47	5827.87	4696.74	5029.54	0.767622	1.07086	O								O	O					O
FGSG_00689	conserved hypothetical protein	3651	511.41	516.35	491.93	456.92	686.64	699.14	506.563	614.233	0.245047	1.21255
FGSG_00690	related to isoleucine tRNA ligase	2847	3893.87	3774.64	5381.44	3918.85	4255.16	3675.62	4349.98	3949.88	0.502467	0.908021					O		O
FGSG_00691	conserved hypothetical protein	843	2574.52	3296.6	3398.46	2665.87	2251.56	1913.47	3089.86	2276.97	0.0742499	0.736916
FGSG_00692	hypothetical protein	825	211.43	241.31	182.37	319.11	453.9	516.74	211.703	429.917	0.0228968	2.03075
FGSG_00693	conserved hypothetical protein	1284	1818.33	1658.17	1569.67	1936.46	1813.28	1744.64	1682.06	1831.46	0.179307	1.08882
FGSG_00694	related to cell division control protein CDC91	1266	2215	3216.14	3177.52	2979.56	4181.17	4137.18	2869.55	3765.97	0.154785	1.31239	O		O			O									O
FGSG_00695	related to pescadillo development protein	1965	8544.88	7551.11	9676.16	6351.18	8395.2	8813.42	8590.72	7853.27	0.492571	0.914157			O	O	O								O		O
FGSG_00696	conserved hypothetical protein	1893	942.67	776.95	1176.28	941.2	1113.85	938.58	965.3	997.877	0.81383	1.03375
FGSG_00698	conserved hypothetical protein	1233	2855.42	2995.28	2189.64	2431.21	1191.63	1152.29	2680.11	1591.71	0.0895525	0.593897
FGSG_00700	related to human G protein-coupled receptor	1506	2314.93	2231.19	1871.1	2741.19	2765.52	3676.47	2139.07	3061.06	0.0519327	1.43102	O					O
FGSG_00701	conserved hypothetical protein	1074	38.49	61.53	23.35	59.36	82.51	123.27	41.1233	88.38	0.0953067	2.14914
FGSG_00702	conserved hypothetical protein	1581	11428.5	9973.53	7993.77	4812.16	8719.38	11718.8	9798.61	8416.77	0.569622	0.858975	O
FGSG_00703	conserved hypothetical protein	1413	2613.58	5177.92	3824.36	1331.13	2144.4	2788.45	3871.95	2087.99	0.104448	0.539261
FGSG_00704	related to probable enoyl-CoA hydratase	909	2114.72	1997.93	1596.54	2213.46	1572.35	1817.7	1903.06	1867.84	0.892162	0.981489	O	O
FGSG_00705	conserved hypothetical protein	2022	1938.85	2724.68	2257.16	1447.76	2461.28	2711.76	2306.9	2206.93	0.834642	0.956668
FGSG_00706	probable D-lactate dehydrogenase (cytochrome)	1848	9727.13	7814.83	8382.31	7989.39	7618.1	7296.15	8641.42	7634.55	0.169381	0.883483	O	O					O		O						O
FGSG_00707	conserved hypothetical protein	1536	668.36	542.25	497.92	1127.29	764.88	896.42	569.51	929.53	0.037591	1.63216
FGSG_00709	conserved hypothetical protein	765	12122.6	8747.2	4986.46	16438.6	31281.7	35727.6	8618.76	27816	0.0360898	3.22737
FGSG_00710	probable zinc finger protein white collar 2 (wc-2)	1452	2946.71	6116.12	5811.28	3571.17	5939.52	6426.45	4958.04	5312.38	0.804575	1.07147				O
FGSG_00712	related to flavin-containing monooxygenase	1470	5647.84	25568.7	17216.2	11869	12315.1	12316.4	16144.2	12166.8	0.529029	0.753633	O
FGSG_00713	related to STB5 - SIN3 binding protein	2085	1592.77	1993.46	1232.74	2415.43	2628.2	2475.18	1606.32	2506.27	0.0170202	1.56025
FGSG_00714	conserved hypothetical protein	1293	11214.3	11151.8	11412.1	11341.6	6616.84	8898.11	11259.4	8952.2	0.166592	0.795086
FGSG_00715	conserved hypothetical protein	1296	1611.83	1116.15	836.82	2153.81	1241.78	1563	1188.27	1652.86	0.255371	1.39099
FGSG_00716	related to SIN3 protein-binding protein STB2	2691	279.18	368.39	317.51	256.66	378.16	393.59	321.693	342.803	0.696974	1.06562				O
FGSG_00717	probable mitochondrial import inner membrane translocase subunit TIM10	288	66674.1	51812.2	64256.5	67481.5	66232.5	58217.8	60914.3	63977.3	0.603629	1.05028						O	O		O		O				O
FGSG_00718	related to aldehyde dehydrogenase	1434	4843.11	3159.1	2389.1	3567.83	2218.65	1728.34	3463.77	2504.94	0.351327	0.723183	O	O					O		O		O				O
FGSG_00719	related to zinc finger transcription factor	2232	7217.85	3619.65	3538.91	5493.75	4629.74	4758.39	4792.14	4960.63	0.89869	1.03516	O			O
FGSG_00720	conserved hypothetical protein	1536	11222.7	9924.5	9178.92	7917	11141.2	12350	10108.7	10469.4	0.816003	1.03568
FGSG_00721	probable glycosyl hydrolase	3381	1359.23	1199.55	1131.91	1175.39	1739.97	1917.12	1230.23	1610.83	0.178554	1.30937	O
FGSG_00722	probable APT1 - adenine phosphoribosyltransferase	648	43891.2	41155.8	45889.9	38444.3	45648.2	51117.1	43645.6	45069.9	0.734605	1.03263	O						O
FGSG_00723	conserved hypothetical protein	1818	667.11	893.93	665.51	1469.94	1165.11	1171.12	742.183	1268.72	0.0139397	1.70945
FGSG_00724	probable peroxisome assembly protein	1320	1211.51	1243.5	891.47	1178.67	1245.19	1255.75	1115.49	1226.54	0.388749	1.09955														O	O
FGSG_00725	conserved hypothetical protein	1821	49.19	138.33	118.77	93.36	142.85	165.77	102.097	133.993	0.407164	1.31242
FGSG_00726	conserved hypothetical protein	1785	2188.56	2419.54	1715.61	2431.7	2214.76	2241.44	2107.9	2295.97	0.437238	1.08922
FGSG_00728	related to Het-c protein	2622	16116	11781.2	9377.19	16861.5	16541.8	16921.5	12424.8	16774.9	0.0924178	1.35012												O
FGSG_00729	related to nonhistone chromosomal protein	1044	17977.2	11881.3	12853.1	6447.67	9128.67	11413.9	14237.2	8996.75	0.0918761	0.631919				O			O						O
FGSG_00730	probable glomerulosclerosis protein Mpv17	528	3249.21	2924.16	3163.23	2424.99	3768.16	2923.72	3112.2	3038.96	0.864911	0.976466	O										O
FGSG_00731	conserved hypothetical protein	999	21121.4	23873.2	21891.1	21256.9	19317.2	22264.6	22295.2	20946.2	0.320856	0.939494
FGSG_00732	related to A.ambisexualis antheridiol steroid receptor	3207	2296.63	2357.68	3379.79	1679.83	2851.51	3324.12	2678.03	2618.49	0.925955	0.977765	O									O
FGSG_00733	conserved hypothetical protein	534	12.9	7.61	1	9.95	1	1	7.17	3.98333	0.52274	0.555556
FGSG_00734	conserved hypothetical protein	807	8.54	1	15.54	6.58	7.18	13.12	8.36	8.96	0.904347	1.07177
FGSG_00736	conserved hypothetical protein	1224	1158.25	1477.12	1137.14	1212.33	1321.84	1222.27	1257.5	1252.15	0.965202	0.99574
FGSG_00737	related to histidine kinase	4113	685.14	536.39	661.73	928.75	1176.55	1181.71	627.753	1095.67	0.00801501	1.74538						O				O
FGSG_00738	conserved hypothetical protein	3687	315.81	196.15	198.18	571.62	452.77	473.28	236.713	499.223	0.0082406	2.10898
FGSG_00739	probable NADPH oxidase heavy chain subunit	1674	662.65	165.14	151.67	461.19	281.75	347.99	326.487	363.643	0.843202	1.11381							O		O	O	O	O
FGSG_00740	probable urease	2511	4895.19	3771.66	4178.17	4817.74	2643.37	2388.49	4281.67	3283.2	0.299246	0.766803	O						O				O	O
FGSG_00741	related to NGG1 - general transcriptional adaptor or co-activator	1917	1559.84	1886.27	1628.55	1723.83	2131.94	2211.75	1691.55	2022.51	0.141221	1.19565	O			O
FGSG_00742	related to S-adenosylmethionine:diacylglycerol 3-amino-3-carboxypropyl transferase	2508	11.99	12.96	17.5	14.83	33.15	15.84	14.15	21.2733	0.313476	1.50342	O
FGSG_00743	related to succinate dehydrogenase precursor	549	76915.8	65983.4	61518.3	63841.2	37379.6	44797.3	68139.2	48672.7	0.0994892	0.714313	O	O
FGSG_00744	probable tyrosine--trna ligase precursor, mitochondrial	1836	7996.94	7975.34	11545.5	5726.64	11461.1	11267.1	9172.6	9484.96	0.895052	1.03405				O	O
FGSG_00745	related to nitrogen permease regulator	1236	713.52	785.63	753.18	567.39	686.88	719.11	750.777	657.793	0.140227	0.87615	O		O
FGSG_00746	related to ubiquitin-like protein DSK2	1338	12435.8	18523	13348.4	15319.2	9139.6	9356.7	14769.1	11271.8	0.275843	0.763205			O
FGSG_00747	related to quinone reductase	1011	899.57	827.85	554.96	1135.24	786.12	811.44	760.793	910.933	0.38422	1.19735	O
FGSG_00748	related to nuclear transport factor	3132	2167.85	3346.84	2815.2	2439.29	2862.18	2918.44	2776.63	2739.97	0.92642	0.986797						O			O
FGSG_00749	related to threonine--tRNA ligase	1500	3656.24	5972.48	5551.19	3683.57	5641.83	5341.7	5059.97	4889.03	0.864136	0.966218				O	O
FGSG_00750	conserved hypothetical protein	366	6136.9	7948.2	9566.11	6167.67	9319.75	7719.42	7883.74	7735.61	0.917611	0.981212
FGSG_00751	related to septum formation maf	810	3717.14	6461.53	5162.19	4217.48	6595.79	5923.45	5113.62	5578.91	0.684103	1.09099
FGSG_00752	conserved hypothetical protein	2094	1481.64	1416.69	1469.93	1441.11	1942.54	2448.11	1456.09	1943.92	0.169404	1.33503
FGSG_00756	conserved hypothetical protein	480	5813.35	11275.8	11821.4	6187.25	13177.8	13112.3	9636.85	10825.8	0.71299	1.12337
FGSG_00757	probable small nuclear ribonucleoprotein	255	4944.52	7611.13	9391.1	5251.34	9427.54	7549.11	7315.58	7409.33	0.960268	1.01281	O			O		O	O
FGSG_00758	conserved hypothetical protein	1386	1511.2	2891.35	2765.84	1511.29	2842.13	3122.35	2389.46	2491.92	0.884867	1.04288
FGSG_00759	related to monooxygenase	1479	3815.3	3148.14	3492.63	4659.16	6378.16	6371	3485.36	5802.77	0.0184485	1.6649	O
FGSG_00760	related to single-stranded DNA binding protein	864	919.18	837.13	591.34	911.17	747.72	711.82	782.55	790.237	0.950364	1.00982							O
FGSG_00761	conserved hypothetical protein	714	2856.32	1735.56	2177.44	2983.82	2145.81	2366.15	2256.44	2498.59	0.587642	1.10732
FGSG_00762	related to putative glutathione S-transferase	720	17444.8	12521.7	9986.75	13887.2	11552.7	11216.8	13317.8	12218.9	0.663755	0.91749
FGSG_00763	conserved hypothetical protein	1533	58.43	92.76	53.16	58.92	51.35	69.19	68.1167	59.82	0.57067	0.878199
FGSG_00764	conserved hypothetical protein	471	58.51	51.76	33.27	56.4	42.48	33.73	47.8467	44.2033	0.734663	0.923854
FGSG_00765	probable flavohemoglobin	1374	44167.6	28798.2	31318.2	53615.6	24297.5	27661.3	34761.3	35191.5	0.969029	1.01238	O	O							O		O
FGSG_00766	related to stress-induced protein STI1	1740	21267.6	28968.2	22272.7	21399.5	13611.9	14711.9	24169.5	16574.4	0.0911617	0.685758						O	O	O			O		O
FGSG_00767	related to beta-glucosidase	2505	1889.56	989.37	893.42	1257.69	1251.82	1247.31	1257.45	1252.27	0.987764	0.995883	O
FGSG_00768	related to low affininty zinc transporter	1341	1222.82	1726.96	1412.44	1152.9	2434.33	2383.31	1454.07	1990.18	0.293723	1.36869									O			O
FGSG_00769	conserved hypothetical protein	888	13748.8	17326.8	18482.1	12797.5	27143.2	27469	16519.2	22469.9	0.303357	1.36022
FGSG_00770	hypothetical protein	333	21.69	36.6	75.3	95.73	61.19	31.81	44.53	62.91	0.493561	1.41276
FGSG_00771	conserved hypothetical protein	792	8377.49	12383.7	12114.4	8415.29	11733.9	8117.25	10958.5	9422.15	0.426238	0.859802
FGSG_00772	hypothetical protein	468	1	17.36	1	68.11	12.22	28.29	6.45333	36.2067	0.164032	5.61054
FGSG_00773	related to copper transport protein	573	685.38	432.53	1115.93	1175.55	1147.63	1139.75	744.613	1154.31	0.109607	1.55021									O			O
FGSG_00774	related to C6 zink-finger protein PRO1A	1833	919.63	691.56	695.98	762.29	583.25	628.39	769.057	657.977	0.296138	0.855563
FGSG_00776	related to cytoskeletal adaptor	1623	8153.17	11877	9113.7	8399.72	11911.4	11451.4	9714.62	10587.5	0.607515	1.08985															O
FGSG_00777	probable peptidylprolyl isomerase precursor, mitochondrial (cyclophilin B)	543	393283	262338	236978	325189	338712	311177	297533	325026	0.605246	1.0924				O	O	O	O			O	O		O
FGSG_00778	related to RPC34 - DNA-directed RNA polymerase III, 34 KD subunit	1152	1854.15	2271.28	2467.85	1165.34	1965.24	2176.7	2197.76	1769.09	0.296327	0.804953
FGSG_00779	hypothetical protein	450	15.31	18.16	34.83	11.81	1	35.31	22.7667	16.04	0.599622	0.704539
FGSG_00780	probable histone deacetylase RpdA	1950	3522.68	3835.8	3514.17	3281.34	4185.5	4318.11	3624.22	3928.32	0.424772	1.08391	O		O	O		O	O					O	O		O
FGSG_00781	probable multidrug resistance protein	1014	25121.3	25639.6	21215.5	24211.2	22147.9	22313.5	23992.1	22890.8	0.515412	0.954098						O	O	O	O		O
FGSG_00782	conserved hypothetical protein	1107	181.49	256.91	246.34	231.37	384.75	428.16	228.247	348.093	0.135241	1.52508
FGSG_00783	related to acetylxylan esterase precursor	690	89.87	176.65	113.57	117.8	174	122.8	126.697	138.2	0.733576	1.09079	O						O
FGSG_00784	hypothetical protein	411	16.76	1	1	1	1	6.44	6.25333	2.81333	0.569438	0.449893
FGSG_00785	conserved hypothetical protein	600	172.25	94.8	172.4	141.68	161.98	127.98	146.483	143.88	0.929553	0.982228
FGSG_00786	related to serine/threonine-protein kinase	1746	3227.91	4158.26	4856.18	4661.67	4767.49	4861.55	4080.78	4763.57	0.224087	1.16732	O	O	O			O				O
FGSG_00787	related to allantoate permease	1476	1498.41	2361.77	2248.91	1576.58	3513.44	3418.54	2036.36	2836.19	0.308521	1.39277									O
FGSG_00788	conserved hypothetical protein	828	8995.15	13172	17447.8	7414.61	16111.5	12191.6	13205	11905.9	0.729631	0.901624
FGSG_00789	conserved hypothetical protein	996	2116.19	3112.45	2841.79	1754.94	3415.31	3317.85	2690.14	2829.37	0.831923	1.05175
FGSG_00792	related to protein kinase	1872	4773.61	3147.12	2791.21	2724.53	1733.14	1854.38	3570.65	2104.02	0.0991202	0.589254						O				O
FGSG_00793	conserved hypothetical protein	669	947.49	558.73	613.77	1172.1	769.11	732.23	706.663	891.147	0.377434	1.26106
FGSG_00794	related to cactin	1620	621.94	922.93	822.31	813.49	1134.11	1137.62	789.06	1028.41	0.160635	1.30333														O
FGSG_00796	conserved hypothetical protein	1626	144.17	319.84	248.68	199.31	416.65	464.12	237.563	360.027	0.271824	1.5155
FGSG_00797	probable deoxyribodipyrimidine photo-lyase PHR	1902	43.47	51.27	52.74	67.14	142.78	162.88	49.16	124.267	0.0623477	2.5278			O				O				O					O
FGSG_00798	probable 40s ribosomal protein s21 (CRP-7)	264	557560	1.11552e+06	1.11568e+06	454712	937219	756116	929585	716015	0.411662	0.770253					O		O
FGSG_00799	conserved hypothetical protein	2640	678.55	1195.79	896.41	1459.12	2113.83	2498.45	923.583	2023.8	0.0313428	2.19125
FGSG_00800	conserved hypothetical protein	2874	1742.85	1789.72	1714.47	1525.19	1771.42	1985.46	1749.01	1760.69	0.935123	1.00668
FGSG_00801	conserved hypothetical protein	1038	942.55	821.98	564.69	859.88	738.14	1166.3	776.407	921.44	0.439765	1.1868
FGSG_00802	probable ribosomal protein L23.e, cytosolic	420	212154	315773	316245	211395	286438	248367	281391	248733	0.468693	0.883943					O		O
FGSG_00804	related to D.melanogaster troponin T and human nucleolin	1512	7411.26	4648.7	4194.29	11848.5	6637.76	8264.18	5418.08	8916.81	0.12976	1.64575
FGSG_00806	probable endopeptidase K	1242	116.5	29.44	5.15	12.83	34.52	27.72	50.3633	25.0233	0.502275	0.496856						O
FGSG_00807	related to beta-mannosidase	2565	53.72	61.78	51.32	81.78	73.55	87.75	55.6067	81.0267	0.00806501	1.45714	O
FGSG_00808	related to GTP-binding protein rab4b	1074	1898.89	3366.84	2889.31	3167	4548.63	4153.21	2718.35	3956.28	0.106528	1.4554							O		O	O
FGSG_00810	related to formate dehydrogenase	1083	2869.2	1716.95	1672.87	2256.61	1612.71	1574.56	2086.34	1814.63	0.578396	0.869766	O
FGSG_00811	related to aquaporin	957	381.57	297.18	284.95	482.99	558.56	578.28	321.233	539.943	0.00649584	1.68084									O
FGSG_00812	conserved hypothetical protein	591	4465.13	3354.82	2694.26	5285.87	4169.29	4136.82	3504.74	4530.66	0.184206	1.29272
FGSG_00813	related to pathway-specific regulatory protein nit-4	2148	8615.96	6173.56	6347.73	6398.66	4171.88	4214.84	7045.75	4928.46	0.120676	0.699494
FGSG_00814	conserved hypothetical protein	882	5211.39	912.18	639.69	2115.87	1254.25	1186.78	2254.42	1518.97	0.651806	0.673773
FGSG_00815	probable MXR1 - responsible for the reduction of methionine sulfoxide	621	9219.82	2649.72	2221.88	3154.24	2661.6	2694.8	4697.14	2836.88	0.458574	0.603959	O		O					O	O		O
FGSG_00817	conserved hypothetical protein	1881	3835.15	1881.34	1836.35	8816.72	5712.5	5984.17	2517.61	6837.8	0.0222332	2.71598
FGSG_00818	probable vacuolar ATP synthase 98 kDa subunit	2574	5431.18	4596.42	3877.28	5314.59	5913.63	6276.16	4634.96	5834.79	0.0860419	1.25887	O	O				O	O		O			O
FGSG_00819	related to BRR5 - component of pre-mRNA polyadenylation factor PF I	2502	1756.9	2793.15	2114.68	1753.96	2211.59	2254.21	2221.58	2073.25	0.688128	0.933235				O			O	O
FGSG_00820	related to tpa inducible protein	1944	3115.34	3172.58	3118.34	2971.71	4124.58	4197.96	3135.42	3764.75	0.188559	1.20072
FGSG_00821	probable nitrilase	909	856.5	1111.2	882.75	1174.79	1254.73	1159.37	950.15	1196.3	0.0460002	1.25906	O					O
FGSG_00822	related to subunit of the Arp2/3 complex ARC15	612	21141.2	18727.9	15162.8	19516.5	18776.6	18281.1	18344	18858.1	0.78628	1.02802									O
FGSG_00823	conserved hypothetical protein	1077	1433	2848.19	2823.15	1578.56	2913.65	2491.55	2368.11	2327.92	0.950745	0.983027
FGSG_00824	related to alpha-adaptin C	3018	2119.43	3536.53	3165.62	2374.76	3423.98	3497.19	2940.53	3098.64	0.790991	1.05377						O	O		O						O
FGSG_00825	conserved hypothetical protein	792	6315.74	7438.41	7136.71	6379.44	7489.2	7328.53	6963.62	7065.72	0.842625	1.01466	O						O
FGSG_00826	conserved hypothetical protein	1125	2284.38	5688.17	5131.86	2177.91	5181.83	4577.92	4368.14	3979.22	0.794573	0.910965
FGSG_00828	related to 7alpha-cephem-methoxylase P8 chain	849	89.27	71.78	51.69	156.44	171.71	165.3	70.9133	164.483	0.00133628	2.3195	O
FGSG_00829	related to ars binding protein 2	2022	132.89	146.68	88.36	183.93	261.12	341.48	122.643	262.177	0.0458795	2.13772			O
FGSG_00831	conserved hypothetical protein	2712	2738.68	1698.87	2178.18	3475.29	3817.7	4618.44	2205.24	3970.48	0.0175626	1.80047
FGSG_00832	conserved hypothetical protein	852	1924.64	753.45	846.16	2537.94	1536.63	1721.76	1174.75	1932.11	0.193938	1.6447	O
FGSG_00833	related to E.histolytica surface lectin	2580	3916.95	5365.24	5742.87	5113.96	8566.72	8124.78	5008.35	7268.49	0.137386	1.45127															O
FGSG_00834	probable 35 kDa ribonuclease H	1017	1239.78	1216.49	986.26	1441.83	1188.95	1447.62	1147.51	1359.47	0.145702	1.18471	O		O				O
FGSG_00836	related to mitochondrial rRNA processing protein PRP12	2595	3369.28	4131.6	4151.14	4516.43	3849.93	3961.12	3884.01	4109.16	0.532282	1.05797	O		O	O
FGSG_00837	conserved hypothetical protein	633	6857.24	7869.18	8215.16	7495.15	6986.11	8116.84	7647.19	7532.7	0.837242	0.985028
FGSG_00838	probable heat shock protein 70 (hsp70)	1962	217875	261411	222469	247800	96652.4	114511	233918	152988	0.178398	0.654023	O		O			O	O	O	O		O	O	O	O	O
FGSG_00840	probable carnitine acetyl transferase FacC	2565	217.58	218.59	251.73	354.19	311.93	345.83	229.3	337.317	0.00322085	1.47107	O								O
FGSG_00841	related to Drosophila pumilio protein and Mpt5p protein	2340	3618.67	2591.54	2354.87	3811.73	2468.84	3255.56	2855.03	3178.71	0.587642	1.11337
FGSG_00842	conserved hypothetical protein	714	5278.4	3141.17	3129.1	5193.79	2931.59	3834.63	3849.56	3986.67	0.894521	1.03562
FGSG_00843	probable DNA-directed RNA polymerase III second-largest chain	3474	1566.79	2111.15	2139.27	1511.26	1994.55	2144.23	1939.07	1883.35	0.844776	0.971263	O			O			O
FGSG_00844	related to RAD57 protein	1338	468.6	221.67	178.14	551.93	288.42	419.65	289.47	420	0.331341	1.45093			O
FGSG_00845	probable ribosomal protein L15.e.B, cytosolic	612	451612	349351	336279	357914	311146	317367	379081	328809	0.269991	0.867385					O		O
FGSG_00846	related to suppressor protein PSP1	2715	1124.21	764.69	695.11	1162.57	781.17	981.14	861.337	974.96	0.546432	1.13192
FGSG_00847	conserved hypothetical protein	195	741.99	562.56	466.15	1444	631.34	787.58	590.233	954.307	0.236636	1.61683
FGSG_00848	related to WD repeat protein WDR6	3306	1571.38	1963.86	2377.87	1115.64	1584.14	1633.91	1971.04	1444.56	0.138871	0.732895														O
FGSG_00849	conserved hypothetical protein	1029	21818	14313	11173.5	21292.7	6119.86	8273.18	15768.2	11895.2	0.533808	0.754383
FGSG_00850	related to hsp70 protein	1575	35	61.91	75.63	53.97	117.97	142.9	57.5133	104.947	0.177833	1.82474						O					O
FGSG_00851	conserved hypothetical protein	1002	34.38	125.7	65.69	58.32	99.85	184.98	75.2567	114.383	0.442078	1.51991
FGSG_00852	probable serine/threonine protein phosphatase-z-like	1605	2971.6	3431.16	4115.47	2565.39	3428.45	3651.97	3506.08	3215.27	0.56899	0.917056	O	O	O	O	O	O	O	O		O	O	O	O
FGSG_00853	conserved hypothetical protein	1032	12331.1	14617.8	15421.2	11419.5	17785.5	15315.2	14123.4	14840.1	0.746782	1.05074
FGSG_00855	conserved hypothetical protein	867	11712.3	4559.64	5632.63	6117.54	4187.23	5169.8	7301.53	5158.19	0.403348	0.706453
FGSG_00856	related to sensory transduction histidine kinase	4566	1982.77	2171.16	2446.61	1733.71	2113.52	2313.87	2200.18	2053.7	0.536644	0.933424
FGSG_00857	conserved hypothetical protein	1680	36114.6	38549.3	32934.2	31782.9	35799.7	41164.5	35866	36249	0.909565	1.01068
FGSG_00858	conserved hypothetical protein	2325	88.9	297.17	242.67	237.65	248.35	316.61	209.58	267.537	0.436338	1.27654
FGSG_00859	conserved hypothetical protein	312	16937.7	25783.8	28321.7	16789.9	27824.8	28592.2	23681.1	24402.3	0.895228	1.03046
FGSG_00860	conserved hypothetical protein	630	76411.3	65587	64271.4	114125	66145.6	65196.3	68756.6	81822.3	0.475374	1.19003
FGSG_00861	probable IMP dehydrogenase	1599	43175.9	23912.3	51115.9	29331.9	49531.8	48286.5	39401.4	42383.4	0.788352	1.07568	O						O						O
FGSG_00862	related to seed imbibition protein Sip1	2682	947.94	1158.88	911.17	1159.8	1569.95	1811.8	1006	1513.85	0.0687159	1.50483	O
FGSG_00863	probable mitochondrial processing peptidase beta chain precursor	1425	113111	79995.1	81772	91411.3	71916.6	68458.9	91626.1	77262.3	0.328285	0.843234		O				O	O		O
FGSG_00864	related to TFIID and SAGA subunit	771	4816.67	5338.17	4713.73	4851.16	5111.6	5522.47	4956.19	5161.74	0.49611	1.04147			O	O		O									O
FGSG_00865	probable histidine biosynthesis trifunctional protein (his-3)	2565	17681.1	3161.62	2615.33	7183.79	2576.58	2334.17	7819.36	4031.51	0.505125	0.515581	O
FGSG_00866	related to SMP2 protein	2355	6143.86	4323.42	6239.64	7428.96	9925.35	9959.7	5568.97	9104.67	0.0276453	1.63489		O											O		O
FGSG_00867	hypothetical protein	423	114.12	115.26	111.15	111.48	182.46	112.68	113.51	135.54	0.401503	1.19408
FGSG_00868	related to NTP pyrophosphohydrolase	558	581.33	451.43	414.45	599.84	1196.28	939.58	482.403	911.9	0.0754791	1.89033
FGSG_00869	conserved hypothetical protein	3405	4392.94	4516.79	4517.12	4579.5	5718.66	6284.19	4475.62	5527.45	0.1047	1.23501
FGSG_00870	related to subunit of VP52-54 complex	2484	1219.34	1819.11	1468.81	1253.35	1994.3	1814.71	1502.42	1687.45	0.548832	1.12316									O
FGSG_00871	probable thioredoxin-disulfide reductase CYS-9	993	32121.1	29475.5	31884.4	32192.7	31663.7	33588.2	31160.4	32481.5	0.265588	1.0424	O						O		O		O	O
FGSG_00872	probable UDP-N-acetylglucosamine pyrophosphorylase	1503	13441.6	11118.2	9357.51	21194.8	11631.5	13184.9	11305.8	15337.1	0.274999	1.35657	O														O
FGSG_00874	related to actin-like protein	1416	5751.31	6174.7	5981.16	4554.94	6346.9	6922.69	5969.06	5941.51	0.971447	0.995385			O	O			O		O						O
FGSG_00875	related to lysyl-tRNA synthetase	1746	8184.22	9859.42	11185.5	6338.29	9919.72	9911.57	9743.05	8723.19	0.527364	0.895325					O		O								O
FGSG_00876	conserved hypothetical protein	1323	15.62	27.64	31.8	12.15	23.77	46.13	25.02	27.35	0.843838	1.09313
FGSG_00877	related to ATP-dependent RNA helicase ROK1	2082	1119.25	1163.54	1398.61	671.12	1312.95	1243.83	1227.13	1075.97	0.531725	0.876813				O
FGSG_00878	conserved hypothetical protein	627	65.93	213.84	499.91	364.36	314.57	363.19	259.893	347.373	0.533168	1.3366
FGSG_00880	conserved hypothetical protein	1572	83.27	43.94	65.8	118.15	113.65	111.17	64.3367	114.323	0.0124039	1.77695
FGSG_00882	conserved hypothetical protein	927	2385.82	2161.75	1883.38	2111.2	2383.65	2796.43	2143.65	2430.43	0.30945	1.13378
FGSG_00883	conserved hypothetical protein	1344	9299.31	11166.6	8713.16	8317.13	9647.54	9321.84	9726.35	9095.5	0.494961	0.93514
FGSG_00884	probable U-snRNP-associated cyclophilin	549	3111.98	3959.3	3311.45	2661.26	3118.46	3541.18	3460.91	3106.97	0.381794	0.897731				O	O	O	O			O	O		O
FGSG_00885	conserved hypothetical protein	1281	123.71	44.4	31.81	71.51	37.94	82.68	66.64	64.0433	0.938751	0.961034
FGSG_00886	conserved hypothetical protein	312	5542.83	9271.77	9453.62	7611.67	11214.2	9751.4	8089.41	9525.77	0.432813	1.17756	O		O				O		O			O			O
FGSG_00887	conserved hypothetical protein	1989	11365.4	11979.5	11912.2	14221	12343.8	12243.7	11752.3	12936.2	0.152831	1.10073
FGSG_00889	conserved hypothetical protein	1149	1	1	1	9.25	2.49	4.61	1	5.45	0.0896792	5.45
FGSG_00890	conserved hypothetical protein	2169	1747.19	1425.48	1355.52	1156.14	1348.21	1512.56	1509.4	1338.97	0.34305	0.88709
FGSG_00891	conserved hypothetical protein	396	17.4	1	1	1	7.22	1	6.46667	3.07333	0.592777	0.475258
FGSG_00892	related to small nucleolar ribonucleoprotein	2865	2217.65	2328.55	3212.14	1518.75	2581.16	2974.15	2586.11	2358.02	0.692667	0.911801				O
FGSG_00893	related to flavonol synthase-like protein	1170	3963.16	5462.36	4246.26	4363.8	4483.25	4227.59	4557.26	4358.21	0.691121	0.956323	O
FGSG_00894	conserved hypothetical protein	222	38149.6	66397.4	98636.8	47432.7	79485.1	89384.5	67727.9	72100.8	0.8493	1.06456
FGSG_00895	related to 6-hydroxy-D-nicotine oxidase	1443	23.87	14.18	19.55	47.86	23.77	12.84	19.2	28.1567	0.450336	1.46649	O						O
FGSG_00896	conserved hypothetical protein	804	618.44	641.78	631.57	726.88	654.19	668.56	630.597	683.21	0.0862084	1.08343
FGSG_00897	conserved hypothetical protein	1437	177.4	155.5	143.96	155.28	145.21	193.48	158.953	164.657	0.763068	1.03588
FGSG_00898	related to endoplasmic reticulum 25 kDa transmembrane protein	642	9831.45	17751.5	17156.5	12264.2	14185.8	13581.8	14913.2	13343.9	0.579968	0.894776
FGSG_00900	conserved hypothetical protein	1059	4645.31	6648.75	7191.76	6767.73	4694.13	4278.15	6161.94	5246.67	0.4491	0.851464	O							O			O	O
FGSG_00901	conserved hypothetical protein	321	5237.18	7619.54	9823.27	3717.4	7141.87	6475.39	7560	5778.22	0.350932	0.764315	O						O
FGSG_00902	related to transcription elongation factor TFIIS	924	6151.7	12575.7	11161.5	5123.1	11824.7	9476.85	9962.95	8808.21	0.697794	0.884096				O	O		O	O
FGSG_00903	related to cysteine synthase	1338	2941.31	4461.7	5118.69	1862.27	4646.71	4136.11	4173.9	3548.36	0.590714	0.850131	O
FGSG_00904	probable dUTP pyrophosphatase	507	11722.1	12749.7	9126.26	13476	17721.6	17375.9	11199.4	16191.2	0.0452574	1.44572	O						O
FGSG_00905	conserved hypothetical protein	1449	3352.23	2661.94	2492	3381.57	2584.32	3311.25	2835.39	3092.38	0.521545	1.09064
FGSG_00906	probable alanine--tRNA ligase, cytosolic	2874	17236.7	15444.4	15133.5	11615.4	11971.2	11151.8	15938.2	11579.5	0.0033349	0.726522					O		O
FGSG_00907	conserved hypothetical protein	696	11295.2	15416.9	12132.5	6496.12	5975.8	5447.98	12948.2	5973.3	0.00572426	0.461323
FGSG_00908	conserved hypothetical protein	519	3514.69	3922	4188.69	5312.61	7331.83	6754.95	3875.13	6466.46	0.0148229	1.66871
FGSG_00910	related to morphogenesis-related protein MSB1	3141	925.67	891.23	646.65	979.35	1111.19	1317.63	821.183	1136.06	0.0754374	1.38344
FGSG_00911	probable uracil-DNA glycosylase	1119	2388.99	1898.93	2131.82	4178.11	4253.31	4278.29	2139.91	4236.57	0.000131876	1.97979	O		O				O									O
FGSG_00912	conserved hypothetical protein	2442	1791.6	2199.67	1817.53	2414.93	2446.49	2656.57	1936.27	2506	0.020046	1.29424
FGSG_00913	conserved hypothetical protein	666	962.1	2117.15	2936.79	598.29	1755.46	2465.11	2005.35	1606.29	0.640011	0.801002
FGSG_00914	conserved hypothetical protein	762	2965.73	2111.43	2164.96	2238.19	1954.45	1765.27	2414.04	1985.97	0.23765	0.822675				O
FGSG_00915	related to COMPASS component SWD1	1395	1111.4	2178.53	1788.55	1222.52	2614.68	2541.6	1692.83	2126.27	0.474269	1.25605			O	O		O									O
FGSG_00916	probable DNA-directed RNA polymerase II largest chain	5277	3957.42	2198.91	2317.63	3318.32	2699.27	3325.81	2824.65	3114.47	0.656518	1.1026				O			O
FGSG_00917	conserved hypothetical protein	279	987.8	669.87	483.19	1371.16	635.23	645.37	713.62	883.92	0.581953	1.23864
FGSG_00919	hypothetical protein	330	21.88	12.31	37.99	48.3	113.95	136.41	24.06	99.5533	0.0514985	4.13771
FGSG_00920	conserved hypothetical protein	1038	19.91	3.91	12.18	11.24	8.26	17.86	12	12.4533	0.937375	1.03778
FGSG_00921	probable heat shock protein 70	1713	226663	116854	146713	187513	121845	139156	163410	149505	0.734394	0.914905	O		O			O	O	O	O		O	O	O	O	O
FGSG_00923	conserved hypothetical protein	1869	741.97	843.45	754.69	844.26	1231.2	1367.16	780.037	1147.54	0.0830334	1.47114
FGSG_00924	conserved hypothetical protein	1386	1416.81	631.25	592.52	421.65	491.86	599.88	880.193	504.463	0.241466	0.573128
FGSG_00925	related to glutamate carboxypeptidase II	2403	1992.71	1472.66	1217	3433.56	3561.37	3659.46	1560.79	3551.46	0.00110672	2.27543						O
FGSG_00926	probable cytochrome-b5 reductase, mitochondrial outer membrane form	996	15194.1	11173.6	11143	11143.1	8684.65	9161.31	12503.6	9663.02	0.139176	0.772822	O	O					O		O		O
FGSG_00927	hypothetical protein	324	42.53	37.62	145.11	49.19	71.58	138.93	75.0867	86.5667	0.807963	1.15289
FGSG_00928	conserved hypothetical protein	1251	16.52	29.23	22.55	63.7	29.7	42.33	22.7667	45.2433	0.100828	1.98726
FGSG_00930	related to suppressor of cs mutant of sua7	768	5777.47	4237.49	4115.82	3922.37	6174.37	6364.61	4710.26	5487.12	0.459089	1.16493	O			O		O		O		O
FGSG_00932	related to GRIP1 associated protein 1	2796	1426.77	1479.27	1359.84	1164.8	1814.47	2119.99	1421.96	1699.75	0.383016	1.19536												O	O
FGSG_00934	related to transcription factor jumonji	1491	1353.95	2135.54	2143.39	1692.56	2597.79	2726.14	1877.63	2338.83	0.331333	1.24563
FGSG_00935	conserved hypothetical protein	1113	9421.77	6314.26	5956.32	9475.28	8291.51	9494.85	7230.78	9087.21	0.187796	1.25674
FGSG_00936	hypothetical protein	978	7.14	12.46	3.2	16.3	17.54	27.17	7.6	20.3367	0.0431584	2.67588
FGSG_00937	conserved hypothetical protein	426	1	1	1	1	1	1	1	1	#DIV/0!	1
FGSG_00939	conserved hypothetical protein	2577	1352.85	1129.52	1166.71	1519.12	1465.32	1655.32	1216.36	1546.59	0.0208521	1.27149
FGSG_00940	probable peptidylprolyl isomerase (cyclophilin)-like protein	504	1718.8	1241.44	1157.26	1116.84	1355.53	1297.68	1372.5	1256.68	0.573238	0.915616				O		O	O			O	O		O
FGSG_00941	related to G1/S-specific cyclin	1200	4731.16	3334.97	3656.87	6432.97	4391.22	5531.9	3907.67	5452.03	0.100541	1.39521			O
FGSG_00942	hypothetical protein	645	32.15	31.5	38.88	74.13	84.2	91.32	34.1767	83.2167	0.000884774	2.4349
FGSG_00943	hypothetical protein	519	66.38	93.94	169.1	92.13	115.66	285.71	109.807	164.5	0.467965	1.49809
FGSG_00944	conserved hypothetical protein	687	41.12	35.48	9.13	23.2	41.61	53.96	28.5767	39.59	0.45438	1.3854
FGSG_00945	related to peptidylprolyl isomerase (cyclophilin)-like protein	1647	1447.42	3152.64	2976.5	1312.89	3346.23	3159.47	2525.52	2606.2	0.928539	1.03194						O
FGSG_00946	related to heat shock transcription factor	2292	1124.27	1162.86	1135.18	1455.7	1414.3	1741.11	1140.77	1537.04	0.0185652	1.34737							O				O
FGSG_00947	related to cobalt accumulation protein COT1	1719	3194.44	2211.45	2146.17	3198.83	2499.34	2781.91	2517.35	2826.69	0.477602	1.12288	O								O		O	O
FGSG_00949	conserved hypothetical protein	972	2863.7	3523.7	2871.13	3246.74	3671.21	4114.54	3086.18	3677.5	0.150063	1.1916
FGSG_00950	related to putative snare protein syn	1146	4743.57	4977.6	3727.99	5563.19	6911.85	7989.91	4483.05	6821.65	0.0430913	1.52165									O				O
FGSG_00951	conserved hypothetical protein	711	8133.37	6177.22	5347.54	9639.33	6513.1	6468.92	6552.71	7540.45	0.500585	1.15074
FGSG_00952	related to chitinase	1056	91.34	223.15	181.16	85.53	251.75	198.19	165.217	178.49	0.84229	1.08034	O
FGSG_00955	conserved hypothetical protein	1491	11279.8	8534.56	8432.15	9446.24	8529.58	11551.8	9415.52	9842.52	0.757672	1.04535
FGSG_00956	conserved hypothetical protein	1068	148.38	167.39	143.81	333.3	281.14	567.76	153.193	394.067	0.0527873	2.57235
FGSG_00957	conserved hypothetical protein	2481	1255.23	1437.82	1119.36	1323.39	1617.64	1719.77	1270.8	1553.6	0.133301	1.22253
FGSG_00959	related to tpa inducible protein	3093	1914.58	1561.85	1516.15	1837.94	1634.9	1959.6	1664.19	1810.81	0.404686	1.0881
FGSG_00960	probable to N-acetylglucosaminyltransferase SPT14	1506	832.64	963.12	886.64	977.2	1128.77	1174.28	894.133	1093.42	0.0476638	1.22288	O					O	O								O
FGSG_00961	related to ATP dependent RNA helicase	2721	886.24	818.26	1181.9	529.14	947.59	1191.86	962.133	889.53	0.761462	0.924539				O	O
FGSG_00964	conserved hypothetical protein	663	2483.69	4431.59	3545.77	2387.97	2772.3	2779.7	3487.02	2646.66	0.219479	0.759003
FGSG_00965	related to ankyrin	1740	95.13	88.73	71.26	64.12	111.71	138.48	85.04	104.77	0.437227	1.23201
FGSG_00966	conserved hypothetical protein	1386	64.62	67.42	113.18	81.5	171.18	179.58	81.74	144.087	0.150454	1.76274
FGSG_00967	conserved hypothetical protein	2454	3237.19	3531.45	3831.58	2919.72	4178.3	4183.34	3533.41	3760.45	0.643293	1.06426
FGSG_00968	related to esterase	738	2576.71	2142.47	1936.74	3138.75	2265.91	2346.51	2218.64	2583.72	0.33878	1.16455
FGSG_00969	probable 5-aminoimidazole-4-carboxamide ribonucleotide transformylase/IMP cyclohydrolase	1788	15849.2	3813.86	4994.45	11671.6	5664.3	7226.93	8219.16	8187.61	0.994409	0.996161	O	O
FGSG_00970	related to cell cycle checkpoint protein RAD17	2580	424.61	618.88	544.28	397.43	546.22	587.15	529.257	510.267	0.825672	0.964119			O
FGSG_00971	conserved hypothetical protein	1224	8331.92	5118.89	9188.41	7986.63	11571.1	11327.7	7546.41	10295.1	0.180106	1.36424
FGSG_00972	conserved hypothetical protein	1044	1921.46	2642.45	3557.8	1811.48	4146.85	3474.73	2707.24	3144.35	0.630362	1.16146
FGSG_00973	conserved hypothetical protein	1374	271.78	298.66	281.6	351.87	453.54	716.9	284.013	507.437	0.109837	1.78666
FGSG_00974	conserved hypothetical protein	3426	741.17	984.3	1354.16	953.71	1127.23	1861.1	1026.54	1314.01	0.433227	1.28004
FGSG_00975	conserved hypothetical protein	2586	1276.2	1399.87	1672.68	1384.71	2114.66	2821.95	1449.58	2107.11	0.201917	1.45359
FGSG_00977	conserved hypothetical protein	951	1	4.27	1	5.59	15.13	25.16	2.09	15.2933	0.0834354	7.31738
FGSG_00979	probable aldehyde dehydrogenase	1479	11112.7	3124.52	3431.17	11316.8	3795.91	4319.33	5889.45	6477.33	0.877003	1.09982	O	O					O		O		O				O
FGSG_00980	hypothetical protein	558	12.35	7.28	5.62	1	5.12	14.24	8.41667	6.78667	0.73009	0.806337
FGSG_00982	related to retrograde regulation protein RTG2	1764	492.14	647.21	518.86	581.28	492.63	498.36	552.737	524.09	0.634611	0.948173	O			O						O
FGSG_00983	conserved hypothetical protein	1890	1359.75	1246.82	1311.17	1515.14	1639.5	2156.68	1305.91	1770.44	0.0800107	1.35571
FGSG_00984	conserved hypothetical protein	1104	1123.5	552.13	468.47	692.98	881.34	983.37	714.7	852.563	0.569402	1.1929
FGSG_00986	probable annexin XIV	1359	6621.2	8717.77	9458.74	7197.16	3392.79	4314.16	8265.9	4968.04	0.0818703	0.601028							O	O	O			O	O
FGSG_00987	conserved hypothetical protein	1026	3213.2	3952.13	3917.39	3781.19	4443.81	5135.14	3694.24	4453.38	0.173537	1.20549
FGSG_00989	probable rhamnogalacturonase B precursor	1623	55.19	5.11	5.79	65.47	29.94	37.52	22.03	44.31	0.323225	2.01135	O													O
FGSG_00990	related to dehydrogenase/reductase	1038	6.64	1	12.18	11.24	31.29	22.96	6.60667	21.83	0.0839606	3.30424
FGSG_00992	conserved hypothetical protein	909	1	17.88	24.14	29.22	25.16	69.91	14.34	41.43	0.163045	2.88912
FGSG_00993	conserved hypothetical protein	921	44.89	57.35	34.13	51.92	6.21	69	45.4567	42.3767	0.884541	0.932243
FGSG_00994	related to integral membrane protein	1080	599.68	338.58	473.17	359.11	489.66	585.97	470.477	478.247	0.941811	1.01652										O	O
FGSG_00995	conserved hypothetical protein	1239	9392.28	11998.4	11142.1	8112.91	11564.3	11253.9	10844.3	10310.4	0.71127	0.95077
FGSG_00996	related to proline-rich protein verprolin	1251	5441.42	4397.43	3472.71	5236.4	2717.72	3447.98	4437.19	3800.7	0.535369	0.856556
FGSG_00997	related to mitochondrial ribosomal protein L37p	582	23439.9	21696.8	26492.1	17619.2	27731.7	25323.4	23876.3	23558.1	0.929033	0.986674
FGSG_00998	probable NADH-ubiquinone oxidoreductase 12 kDa subunit, mitochondrial precursor	384	49269.9	61161.7	54975.5	42512.7	59124.2	56157.5	55135.7	52598.1	0.701527	0.953976
FGSG_00999	conserved hypothetical protein	1221	2159.63	572.33	575.14	2323.55	1369.57	1411.94	1102.37	1701.69	0.383881	1.54367
FGSG_01000	probable cytochrome P450 51 (eburicol 14 alpha-demethylase)	1581	22552.3	14427.1	11834.1	11371.3	11586.1	13376.8	16271.2	12111.4	0.274818	0.744347	O						O				O
FGSG_01002	related to transcription initiation factor TFIID subunit	1503	1178.11	1413.77	1361.81	1113.89	1667.95	1559.14	1317.9	1446.99	0.521479	1.09796				O
FGSG_01003	conserved hypothetical protein	1842	291.75	368.35	452.64	464.37	887.66	974.63	370.913	775.553	0.0694926	2.09093
FGSG_01005	conserved hypothetical protein	1095	245.39	217.78	183.2	276.56	211.45	241.82	215.457	243.277	0.34535	1.12912
FGSG_01006	related to sulfate transporter	3240	3821.34	2395.11	3171.58	2576.17	3116.15	3221.61	3129.34	2971.31	0.747524	0.9495
FGSG_01007	probable PSF1 - part of GINS, replication multiprotein complex	639	2211.37	1214.42	1157.64	2386.21	1324.14	1831.57	1527.81	1847.31	0.525141	1.20912			O				O
FGSG_01008	probable EFB1 - translation elongation factor eEF1beta	705	143261	129437	137859	149418	161952	155332	136852	155567	0.0258569	1.13675					O		O	O
FGSG_01010	related to cold sensitive U2 snRNA supressor	1131	2146.87	2517.44	2247.61	1855.5	2124.48	1961.93	2303.97	1980.64	0.0754435	0.859661				O			O
FGSG_01011	conserved hypothetical protein	903	451.17	131.48	215.21	929.6	753.41	1152.71	265.953	945.24	0.0105956	3.55416
FGSG_01012	conserved hypothetical protein	3018	813.59	656.96	627.31	667.19	729.31	856.31	699.287	750.937	0.554781	1.07386
FGSG_01013	probable EMP24, component of the COPII-coated vesicles	612	22842.5	35198.6	28952.8	23482.4	34549.9	35327	28998	31119.8	0.705744	1.07317							O		O						O
FGSG_01014	probable ADP-ribosylation factor	552	98481.6	115955	119695	95718.2	119918	118954	111377	111530	0.988809	1.00137	O					O	O	O	O	O		O	O		O
FGSG_01015	probable chaperonin ClpB	2370	13367	13184.7	11184.4	16232.2	8615.74	7779.46	12578.7	10875.8	0.57308	0.864621	O					O	O		O		O
FGSG_01016	probable ribosomal protein L6.e.B, cytosolic	603	613589	675534	714142	466168	611689	531618	667755	536491	0.0626133	0.803425					O		O
FGSG_01017	probable dipeptidylpeptidase III	2124	4125.6	4152.81	3558	5515.45	3866.55	4793.4	3945.47	4725.13	0.204684	1.19761						O	O
FGSG_01018	related to thermoresistant gluconokinase	672	431.62	193.47	135.27	316.24	174.4	317.35	253.453	269.33	0.884215	1.06264	O	O
FGSG_01019	related to F1F0 ATPase complex assembly protein	1038	2711.53	3135.25	3783.7	2523.34	3527.72	3921.83	3210.16	3324.3	0.837048	1.03555						O
FGSG_01020	related to SNARE protein of Golgi compartment	687	5666.36	7694.1	7153.68	7493.66	9171.73	9815.32	6838.05	8826.9	0.096701	1.29085						O			O
FGSG_01021	probable ribosomal protein L35	375	469164	717282	722113	383162	621292	557937	636187	520797	0.352426	0.818623					O		O
FGSG_01022	related to metalloregulatory protein	1908	2228.12	3241.96	3543.52	2518.84	4475.17	3712.62	3004.53	3568.88	0.46207	1.18783
FGSG_01023	conserved hypothetical protein	369	1923.2	2345.26	1919.75	1814.14	1419.9	1313.19	2062.74	1515.74	0.0580163	0.734822
FGSG_01024	related to RNA helicase	3624	1716.77	1516.86	1594.91	1817.86	2136.62	2175.17	1609.51	2043.22	0.0271	1.26946				O
FGSG_01025	conserved hypothetical protein	768	1821.16	2512.87	3411.99	1681.12	3178.13	2896.14	2582.01	2585.13	0.996398	1.00121
FGSG_01026	conserved hypothetical protein	1020	13266.4	31185.4	22436	7573.4	13512.4	12328.3	22296	11138	0.111544	0.499553
FGSG_01027	related to L-lactate dehydrogenase	1467	2681.75	2193.77	2337.49	2335.91	2655.88	2277.88	2404.34	2423.22	0.924201	1.00786	O								O
FGSG_01028	related molecular chaperone	786	4628.33	5613.64	4919.16	4826.17	4162.31	4169.55	5053.71	4386.01	0.142064	0.867879						O
FGSG_01030	related to cell division control protein CDC18+	1830	1283.86	1163.37	1181.79	1797.18	2266.52	2497.42	1209.67	2187.04	0.00953499	1.80796			O
FGSG_01031	related to benzodiazepine receptor, peripheral-type	561	12797.3	12941.9	15213	24348.2	21341.9	21919.4	13650.7	22536.5	0.00182168	1.65094							O		O
FGSG_01032	probable mitochondrial amino acid transporter ARG-13	996	1694.8	1594.98	1932.29	1182.84	1839.68	1853	1740.69	1625.17	0.65902	0.933637	O								O
FGSG_01033	related to SHR3 - endoplasmatic reticulum membrane protein	669	8239.14	8128.65	5711.38	5868.74	7622.74	6586.11	7359.72	6692.53	0.529077	0.909345						O	O		O
FGSG_01034	conserved hypothetical protein	582	47.35	48.87	53.86	54.77	68.76	122.84	50.0267	82.1233	0.198506	1.64159
FGSG_01035	probable DNA repair protein MUS-42	3432	191.72	287.67	327.88	381.82	352.32	379.59	269.09	371.243	0.0695213	1.37963			O													O
FGSG_01036	conserved hypothetical protein	1629	2117.48	2933.18	3155.57	1493.73	3197.18	3168.15	2735.41	2619.69	0.866423	0.957694
FGSG_01037	related to uridine ribohydrolase	1134	3299.13	1279.16	887.27	2918.78	1698.98	1762.93	1821.85	2126.9	0.736616	1.16744	O
FGSG_01038	related to TPC1 - mitochondrial transport protein	945	473.91	315.26	295.2	314.84	512.13	487.55	361.457	438.173	0.412518	1.21224							O		O
FGSG_01039	conserved hypothetical protein	1203	1769.72	1351.93	1381.94	1554.55	1551.64	1519.94	1501.2	1542.04	0.777295	1.02721
FGSG_01040	conserved hypothetical protein	1335	1723.76	1192.57	811.13	1739.11	1162.68	1241.64	1242.49	1381.14	0.6874	1.1116
FGSG_01044	related to PKR1 protein	504	4853	7182.64	5131.82	5945.32	7866.63	6693.3	5722.49	6835.08	0.294525	1.19443									O
FGSG_01045	conserved hypothetical protein	1416	891.43	516.47	464.86	1346.97	1121.4	1486.64	624.253	1318.34	0.0154923	2.11186
FGSG_01046	related to component of the anaphase promoting complex	2601	1114.54	1344.93	1252.1	1129.48	1677.19	1647.17	1237.19	1484.61	0.26267	1.19999			O			O
FGSG_01047	conserved hypothetical protein	1719	2148.13	1522.11	1514.32	4824.52	3285.9	3729.24	1728.19	3946.55	0.0116115	2.28364
FGSG_01049	conserved hypothetical protein	22353	499.95	377.88	479.11	566.39	531.99	819.49	452.313	639.29	0.129555	1.41338
FGSG_01050	conserved hypothetical protein	2151	1479.84	1813.29	1656.85	862.11	1614.12	1974.54	1649.99	1483.59	0.651618	0.899149
FGSG_01051	conserved hypothetical protein	1932	977.14	1171.4	816.33	896.47	1271.95	1245.83	988.29	1138.08	0.3987	1.15157
FGSG_01052	probable proliferating cell nuclear antigen	783	7796.23	11647.6	9367.36	11419.6	12357.8	13554	9603.74	12443.8	0.090269	1.29572			O				O	O								O
FGSG_01053	related to pyridoxal kinase	1077	21145.1	8951.98	6362.16	9648.95	4326.28	3857.53	12153.1	5944.25	0.27567	0.489115	O						O
FGSG_01054	conserved hypothetical protein	951	282.55	441.14	395.52	317.26	369.72	351.83	373.07	346.27	0.617572	0.928164
FGSG_01055	related to hnRNP protein E2	1425	5656.97	4878.34	4196.88	5118.31	3621.8	4325.83	4910.73	4355.31	0.409806	0.886897				O
FGSG_01056	conserved hypothetical protein	645	9239.94	13675.3	8616.13	12141.3	4857.28	4753.9	10510.5	7250.82	0.326573	0.689867
FGSG_01057	related to human and mouse neutral sphingomyelinase	1623	1719.29	1319.26	1127.44	1168.63	727.4	971.73	1388.66	955.92	0.115732	0.688374	O						O			O	O	O
FGSG_01058	related to cell wall biosynthesis kinase	2463	36.37	37.94	53.45	45.3	44.1	61.28	42.5867	50.2267	0.381143	1.1794						O									O
FGSG_01059	probable FPR3 - prolyl cis-trans isomerase	1488	27911.5	21961.1	34131.4	18952	31684	31792.5	28001.3	27476.1	0.928825	0.981244						O	O
FGSG_01060	conserved hypothetical protein	768	35.88	63.48	28.57	69.18	55.83	213.76	42.6433	112.923	0.24539	2.64809
FGSG_01061	conserved hypothetical protein	843	16.35	1	18.59	6.3	6.78	9.42	11.98	7.5	0.469443	0.626043
FGSG_01062	conserved hypothetical protein	636	1484.14	1597.16	1134.96	1478.57	1316.9	1727.8	1405.42	1507.76	0.606595	1.07282
FGSG_01063	probable CDC21 - thymidylate synthase	978	1634.41	2152.23	1811.81	2699.88	2227.2	2553.14	1866.15	2493.41	0.0384291	1.33612	O		O				O			O						O
FGSG_01064	conserved hypothetical protein	1494	2734.75	2681.41	2588.97	2485.73	2916.36	3365.7	2668.38	2922.6	0.379553	1.09527
FGSG_01065	related to cell cycle arrest protein BUB2	1476	541.48	478.96	491.56	928.67	712.7	914.16	504	851.843	0.00856367	1.69017			O
FGSG_01066	probable sulfate permease SutB	2439	73.45	31.65	51.41	37.13	89.17	81.42	52.17	69.24	0.445911	1.3272	O								O			O
FGSG_01067	conserved hypothetical protein	1461	491.45	686.88	816.68	934.57	894.15	871.76	665.003	900.16	0.0710441	1.35362
FGSG_01068	conserved hypothetical protein	669	22883.9	17135.2	12537.9	44893.1	43912	42235.8	17519	43680.3	0.00106889	2.49331
FGSG_01069	conserved hypothetical protein	1026	2182.47	2985.8	2917.56	3165.5	2688.58	2735.65	2695.28	2863.24	0.603783	1.06232	O
FGSG_01070	conserved hypothetical protein	654	8396.41	12294.3	11732.7	17725.7	8177.84	9136.87	10807.8	11680.1	0.802844	1.08071
FGSG_01072	conserved hypothetical protein	516	19414.6	16566.6	11162.7	21335.1	8531.27	6219.22	15714.6	12028.5	0.524091	0.765436
FGSG_01076	hypothetical protein	555	211.14	381.67	214.61	221.17	231.77	181.3	269.14	211.413	0.378392	0.785514
FGSG_01077	hypothetical protein	372	1	21.84	8.43	1	1	21.35	10.4233	7.78333	0.786634	0.746722
FGSG_01078	hypothetical protein	348	1	1	1	1	1	22.83	1	8.27667	0.373901	8.27667
FGSG_01081	probable ribosomal protein L11.e.A, cytosolic	522	476416	896152	821175	378230	787426	741518	731248	635725	0.629084	0.86937					O		O
FGSG_01083	conserved hypothetical protein	711	6521.66	6891.52	5955.92	8111.13	4788.34	4856.35	6456.37	5918.61	0.658889	0.916709
FGSG_01084	conserved hypothetical protein	1581	5146.72	9747.38	9151.49	3615.82	4145.86	4217.16	8015.2	3992.95	0.0508082	0.498172
FGSG_01085	related to thioredoxin-like protein	963	18832	15745.4	14318.5	16516.8	14254.2	13632.7	16298.6	14801.2	0.40082	0.908127						O			O		O	O	O
FGSG_01086	probable acetolactate synthase	2049	28897.9	3119.92	3197.18	14678.4	4418.23	4542.4	11738.3	7879.67	0.697336	0.671277	O						O
FGSG_01087	conserved hypothetical protein	540	344.49	31.1	34.83	157.42	121.75	112.78	136.807	130.65	0.955946	0.954997
FGSG_01088	conserved hypothetical protein	1734	15.89	11.72	11.85	6.13	47.81	29.11	13.1533	27.6833	0.297118	2.10466
FGSG_01089	hypothetical protein	402	17.14	11.11	1	1	14.22	13.17	9.75	9.46333	0.966092	0.970598
FGSG_01091	related to RRP46 protein, involved in rRNA processing	753	2927.98	2271.56	2112.23	2236.61	2416.78	2429.88	2437.26	2361.09	0.781949	0.968749				O
FGSG_01092	related to phosphotyrosyl phosphatase activator PTPA	1302	2688.22	2621.23	2275.11	3288.9	2272.33	2538.18	2528.19	2699.8	0.630688	1.06788			O					O		O	O
FGSG_01094	conserved hypothetical protein	489	7439.4	11511.4	11891.5	7214.17	12135.6	11945.3	10280.7	10431.7	0.94739	1.01468
FGSG_01095	related to secreted dipeptidyl-peptidase V precursor	2106	1351.15	1917.99	1417.98	1874.38	2194.8	2221.41	1562.37	2096.86	0.0642563	1.3421						O
FGSG_01096	related to TAF(II) complex (TBP-associated protein complex) component	702	2551.81	3418.91	3384.51	2173.67	3839.88	4439.57	3118.41	3484.37	0.644556	1.11736				O
FGSG_01097	conserved hypothetical protein	1275	1972.4	2814.2	2999.25	1971.96	3425.75	3659.29	2595.28	3019	0.528849	1.16326
FGSG_01098	related to NAS2 - ubiquitin-dependent protein catabolism	690	5132.48	7672.42	6318.9	6791.2	9358.58	8115.1	6374.6	8088.29	0.175719	1.26883						O	O	O			O		O		O
FGSG_01099	probable GSP1 - GTP-binding protein of the ras superfamily	651	88563.2	91757.1	112898	93517.4	96737.7	118625	97739.5	102960	0.659192	1.05341	O		O	O		O	O		O	O					O
FGSG_01100	related to LIM homeobox protein	1761	2265.33	1631.16	1537.86	2166.17	2313.38	2691	1811.45	2390.18	0.104797	1.31949				O
FGSG_01101	conserved hypothetical protein	2463	1745.55	2715.31	3625.69	1434.45	3633.8	3191.83	2695.52	2753.36	0.949813	1.02146
FGSG_01102	related to RNA 3`-terminal phosphate cyclase-like protein	1215	6419.23	9312.92	12687.5	4779.37	11411.3	9482.31	9473.21	8557.65	0.749446	0.903353				O
FGSG_01103	conserved hypothetical protein	1074	1533.23	1823.39	1316.24	1691.8	1942.95	2141.4	1557.62	1925.38	0.134179	1.23611
FGSG_01104	probable phenylalanine-tRNA ligase beta chain	1536	25249.5	21729.8	18386.4	14143.2	15124.5	15327.1	21788.6	14864.9	0.0263836	0.682235					O
FGSG_01105	related to component of the ribosomal RNA processing machinery	1065	3642.27	5539.29	8141.71	2718.8	8935.25	8135.14	5774.42	6596.4	0.743941	1.14235
FGSG_01106	related to arsenite-resistance protein 2	2613	3641.39	5641.12	4444.39	3572.39	5998.21	6391.22	4575.63	5320.61	0.51932	1.16281
FGSG_01107	probable molybdenum cofactor sulfurase HxB protein	2490	539.57	647.78	261.58	1132.98	649.77	711.79	482.977	831.513	0.141215	1.72164						O		O
FGSG_01108	related to glycosyl hydrolase, family 15	1992	121.16	159.19	219.28	285.38	127.72	195.4	166.543	202.833	0.537387	1.2179
FGSG_01109	related to vanadate resistance protein Gog5p, member of the triose phosphate translocater family	1887	1266.98	975.36	868.75	1196.59	1439.11	1822.8	1037.03	1486.17	0.108085	1.4331
FGSG_01111	probable phosphogluconate dehydrogenase (decarboxylating)	1479	135692	95548.4	93686.3	137619	77921.5	87918.8	108309	101153	0.77115	0.933932	O	O					O
FGSG_01112	conserved hypothetical protein	2109	1983.11	1612.82	1713.22	1731.64	2133.19	2283.8	1769.72	2049.54	0.231321	1.15812
FGSG_01114	hypothetical protein	417	16.52	77.95	22.55	114.67	75.4	38.1	39.0067	76.0567	0.27764	1.94984
FGSG_01115	conserved hypothetical protein	927	453.38	525.94	481.14	567.39	527.3	554.15	486.82	549.613	0.0604153	1.12899
FGSG_01116	related to transcription initiation factor TFIIF subunit	1092	4169.58	4189.41	3556.41	3537.13	4418.68	4194.93	3971.8	4050.25	0.827057	1.01975				O
FGSG_01117	conserved hypothetical protein	1140	1771.82	2238.16	1954.91	1361.83	2148.61	2287.88	1988.3	1932.77	0.87012	0.972075
FGSG_01118	probable ubiquitin-like protein ubl1	243	27512.9	41813.1	41144.7	33626.1	35666.9	35272.6	36823.6	34855.2	0.696941	0.946547				O	O	O	O				O		O
FGSG_01119	probable prohibitin PHB2	918	22763.7	21816.2	19127.7	25696.1	19349.6	18221.9	21235.9	21089.2	0.957204	0.993093			O			O	O	O					O		O
FGSG_01120	related to verprolin	2964	1469.1	657.96	897.83	1729.72	1125.17	1319.66	1008.3	1391.52	0.269721	1.38007									O				O
FGSG_01121	related to density-regulated protein, translation initiation factor	585	4569.71	6215.9	6821.81	5213.86	7171.58	7138.11	5869.14	6507.85	0.531425	1.10883					O		O						O
FGSG_01122	conserved hypothetical protein	1083	1972.18	2393.48	2188.15	2511.89	2887.56	3191.68	2184.6	2863.71	0.0424942	1.31086
FGSG_01123	probable multiubiquitin chain binding protein (MBP1)	867	18123.4	17929.3	14287.7	22135.7	15598.3	15111.7	16780.1	17615.2	0.762877	1.04977						O	O	O			O
FGSG_01124	probable TRS23 - TRAPP subunit of 20 kDa involved in targeting and fusion of ER to golgi transpor	378	1951.32	2181.93	2147.69	1561.12	2238.43	2115.52	2093.65	1971.69	0.609452	0.941749
FGSG_01125	related to DNA-directed RNA polymerase II chain	474	6715.47	7811.1	7175.69	6914.45	6983.5	8524.67	7234.09	7474.21	0.715734	1.03319				O
FGSG_01126	conserved hypothetical protein	1746	31.57	25.6	28.72	24.34	45.84	16.68	28.63	28.9533	0.97275	1.01129
FGSG_01127	conserved hypothetical protein	1011	6.81	12.16	21.7	11.51	39.58	49.76	13.5567	33.6167	0.176532	2.47971
FGSG_01128	conserved hypothetical protein	2046	3121.64	2976.69	4277.33	2173.44	2994.15	3533.12	3458.55	2900.24	0.383263	0.838569				O										O
FGSG_01129	conserved hypothetical protein	687	15785.6	21917.8	19816	13394.2	21814.4	21616.6	19173.1	18941.8	0.94758	0.987934						O	O
FGSG_01130	conserved hypothetical protein	1128	6215.8	6692.27	9356.15	4135.35	6652.16	7138.53	7421.41	5975.35	0.344233	0.80515
FGSG_01131	probable riboflavin synthase, alpha chain	705	41313.5	19317.5	16931.5	23889	17836.4	15748.4	25854.2	19157.9	0.456678	0.740999	O
FGSG_01132	related to MUS81 protein, involved in the repair of UV-and methylation-induced DNA damage	1746	98.65	172.2	149	416.87	273.41	238.1	139.95	309.46	0.0449224	2.21122			O				O									O
FGSG_01133	probable phosphoacetylglucosamine mutase	1614	5592.17	4923.82	4139.46	9424.21	5231.11	6198.12	4885.15	6951.15	0.196735	1.42291	O						O
FGSG_01134	probable hnRNP arginine N-methyltransferase	1038	8688.71	8638.57	11629.4	8214.94	11525	13183.4	9652.22	10974.4	0.495115	1.13699	O					O	O		O	O	O				O
FGSG_01135	probable NSA2 - involved in biogenesis of ribosomal large subunit	783	14325.4	15442.2	17834.1	11727.5	17719.7	18315.5	15867.2	15920.9	0.982829	1.00338					O
FGSG_01136	related to ribosomal protein YmL49	624	21151.4	21516.4	21951.3	15478.8	21842.1	23937.2	21539.7	20419.3	0.683531	0.947987					O
FGSG_01137	related to protein kinase RPK1	2655	713.64	725.36	714.81	748.4	862.4	1139.21	717.937	916.67	0.162094	1.27681			O			O				O
FGSG_01138	related to PER1 protein, involved in manganese homeostasis	996	2767.13	3924.22	2986.55	2699.19	4448.51	4581.65	3225.97	3909.78	0.385583	1.21197											O	O
FGSG_01139	conserved hypothetical protein	1212	118.11	67.14	85.34	111.82	136.79	151.75	90.1967	133.453	0.0842228	1.47958
FGSG_01140	hypothetical protein	327	147.49	298.2	221.47	194.97	236.13	299.61	222.387	243.57	0.710308	1.09525
FGSG_01141	probable delta-1-pyrroline-5-carboxylate dehydrogenase	1731	2853.87	1645.35	2116.35	2771.52	1258.35	1581.17	2205.19	1870.35	0.594133	0.848157	O								O
FGSG_01142	conserved hypothetical protein	2382	3147.12	2478.34	2181.75	2625.2	2425.31	2484.49	2602.4	2511.67	0.771206	0.965134
FGSG_01143	hypothetical protein	534	113.22	191.21	275.88	129.34	214.12	233.15	193.437	192.203	0.983711	0.993624
FGSG_01144	conserved hypothetical protein	3693	1733.2	2213.63	2619.93	1388.27	1645.61	1791.18	2188.92	1608.35	0.108651	0.73477
FGSG_01145	conserved hypothetical protein	546	1375.46	617.62	367.41	1441.11	356.11	349.17	786.83	715.463	0.887311	0.909298
FGSG_01146	conserved hypothetical protein	1683	8.19	2.41	3.72	15.78	3.4	6.29	4.77333	8.49	0.418876	1.77863
FGSG_01148	hypothetical protein	546	416.42	446.47	264.18	321.11	711.54	683.8	375.69	572.15	0.227243	1.52293
FGSG_01149	conserved hypothetical protein	2427	68.13	61.94	65.87	89.75	161.18	252.13	65.3133	167.687	0.0950513	2.56742
FGSG_01150	related to PPN1 - vacuolar endopolyphosphatase	2172	1111.91	1477.76	1491.75	1121.3	1913.15	2161.51	1360.47	1731.99	0.332652	1.27308	O
FGSG_01151	related to aminomethyltransferase precursor (glycine cleavage system protein T)	1323	2447.66	1121.91	1111.65	1441.66	1112.73	1328.95	1560.41	1294.45	0.589469	0.829557	O
FGSG_01152	related to vacuolar ATP synthase subunit H	1440	8224.82	9918.98	8526.17	6261.14	7632.67	7724.88	8889.99	7206.23	0.0751593	0.8106		O							O			O
FGSG_01153	conserved hypothetical protein	1221	4254.7	3284.27	3111.36	4413.44	3811.37	3841.65	3550.11	4022.15	0.309755	1.13297
FGSG_01154	probable ribosomal protein L9.e.c14	582	693133	992125	997653	611214	815845	746640	894304	724566	0.22105	0.810201					O		O
FGSG_01155	probable PEP8 - vacuolar protein sorting/targeting protein	957	5615.59	6465.84	5174.98	5296.19	6926.78	6828.65	5752.14	6350.54	0.409213	1.10403						O	O		O
FGSG_01156	conserved hypothetical protein	3267	1322.3	1319.48	1497.67	1289.59	1688.69	1847.13	1379.82	1608.47	0.263776	1.16571
FGSG_01157	probable Rad51 homolog MEI-3	1047	1981.76	3178.15	2865.12	7322.28	2791.27	2749.16	2675.01	4287.57	0.359434	1.60282	O		O				O				O	O		O	O	O
FGSG_01158	probable heat shock protein 30	645	53751.9	126964	65386.3	116521	22349.7	21774.4	82034.2	53548.5	0.50382	0.652758											O
FGSG_01159	conserved hypothetical protein	1842	2168.47	1311.19	1577.44	1361.38	1316.67	1495.11	1685.7	1391.05	0.318689	0.825208
FGSG_01160	probable proteasome endopeptidase complex subunit PRE7	795	14655.1	14365.8	12896.6	17248.4	14195.6	15621.9	13972.5	15688.6	0.173097	1.12282						O	O				O
FGSG_01161	related to phosphatidylinositol-4-kinase	5808	1155.43	1111.77	986.54	1266.11	1161.12	1199.49	1084.58	1208.91	0.103567	1.11463	O		O			O			O	O					O
FGSG_01162	conserved hypothetical protein	1764	1171.2	686.36	1144.82	1548.17	1981.23	1991.93	1000.79	1840.44	0.0174097	1.83898
FGSG_01163	conserved hypothetical protein	2724	6237.33	5748.33	5611.73	7211.81	7933.36	9315.28	5865.8	8153.48	0.0239465	1.39
FGSG_01164	probable RIB4 - 6,7-dimethyl-8-ribityllumazine synthase	591	24155.5	17211.3	14219.1	23122.3	14539.3	14677.7	18528.6	17446.4	0.804333	0.941594	O
FGSG_01165	related to DNA mismatch repair protein PMS2	2604	191.5	241.28	197.41	228.51	353.47	432.16	210.063	338.047	0.105235	1.60926
FGSG_01166	conserved hypothetical protein	3627	2231.15	2574.18	2463.84	3817.12	3162.65	3551.7	2423.06	3510.49	0.00722334	1.44879
FGSG_01167	related to ribonuclease H	2151	1595.15	2136.18	2284.91	1558.53	2368.15	2561.73	2005.41	2162.8	0.693931	1.07848	O
FGSG_01169	related to SLS1 protein precursor	1248	5393.77	11151.2	7878.85	6615.51	6142.31	5238.51	8141.28	5998.78	0.279784	0.736835						O
FGSG_01170	related to glutaredoxin	852	5515.15	7811.55	7552.88	5574.74	8861.77	8195.99	6959.86	7544.17	0.661673	1.08395											O
FGSG_01171	related to Zn-dependent oxidoreductases	1131	24.37	1	1	18.79	12.64	16.39	8.79	15.94	0.421593	1.81342	O										O
FGSG_01172	conserved hypothetical protein	1311	714.74	688	516.87	595.72	425.18	561.49	639.87	527.463	0.237339	0.824329
FGSG_01174	related to peroxisomal targeting signal receptor	1920	4916.23	5696.54	4361.49	4989.19	3674.4	4161.79	4991.42	4275.13	0.259169	0.856495						O	O		O
FGSG_01175	probable RNA binding protein Rpf2 involved in ribosome biogenesis	960	3157.87	2811.18	4456.81	2263.49	4119.81	4164.93	3475.29	3516.08	0.961877	1.01174				O	O		O
FGSG_01176	conserved hypothetical protein	1479	4111.96	3616.9	3369.71	53.88	9.66	11.74	3699.52	25.0933	7.35398e-05	0.00678286
FGSG_01177	probable cystathionine gamma-lyase	1272	19938.5	8251.39	9578.35	22759.2	8139.62	11155.7	12589.4	14018.2	0.817194	1.11349	O						O
FGSG_01179	conserved hypothetical protein	609	58366.2	44471.8	39939.9	47728.3	29674.3	34274.9	47592.6	37225.8	0.252018	0.782176
FGSG_01181	conserved hypothetical protein	822	1215.37	1586.61	2722.64	3616.53	2336.9	2345.1	1841.54	2766.18	0.211075	1.5021
FGSG_01182	conserved hypothetical protein	831	2156.19	3564.21	2881.74	3273.38	3983.37	4846.52	2867.38	4034.42	0.128291	1.40701
FGSG_01183	related to nuclear localization protein NPL6	1905	5544.47	4614.63	3856.79	3876.56	3445.24	4241.81	4671.96	3854.54	0.204381	0.825036
FGSG_01184	probable mitotic control protein dis3+	2952	2224.28	2616.76	2842.47	2359.46	2572.87	3111.77	2561.17	2681.37	0.69748	1.04693	O		O	O			O
FGSG_01185	related to nuclear GTPase	1626	4176.31	3511.7	4521.49	2672.76	3438.67	4146.1	4069.83	3419.18	0.277803	0.840127				O	O		O		O
FGSG_01186	related to glutamate-1-semialdehyde 2,1-aminomutase	1311	273.28	161.15	179.32	231.99	272.55	271.65	204.583	258.73	0.219532	1.26467	O
FGSG_01187	related to splicing factor 3A subunit 2	723	3421.13	3647.17	3355.57	2638.15	3669.14	4179.89	3474.62	3495.73	0.965753	1.00607				O
FGSG_01188	probable serine/threonine protein kinase COT-1	1884	6974.11	4627.92	4132.88	5947.34	4956.91	5675.28	5244.97	5526.51	0.77597	1.05368	O		O			O				O		O	O	O
FGSG_01189	probable TIM54 (component of the mitochondrial TIM22 translocase)	1395	5976.18	7779.23	11185.3	6121.24	7682.17	8566.29	8313.58	7456.57	0.638042	0.896914						O			O
FGSG_01190	conserved hypothetical protein	744	1574.3	1818.48	2628.9	1642.41	2621.32	2149.64	2007.23	2137.79	0.774527	1.06505
FGSG_01191	related to cyclin-like protein CLG1	1002	15856.4	11919	13726.6	13511.1	13259.9	16159.6	13834	14310.2	0.761891	1.03442			O
FGSG_01192	hypothetical protein	414	432.7	529.94	517.27	487.65	628.32	486.19	493.303	534.053	0.508217	1.08261
FGSG_01193	related to nuclear localization protein NPL6	1563	5435.22	6568.76	6529.63	5181.28	9365.66	8951	6177.87	7832.65	0.297248	1.26786						O
FGSG_01194	related to ubiquitin--protein ligase	6498	1226.78	867.23	875.99	1329.44	918.97	1111.4	990	1119.94	0.481395	1.13125						O
FGSG_01195	conserved hypothetical protein	150	27881.1	56176.5	67871.6	32418.3	51329.2	53169.8	50643.1	45639.1	0.731525	0.901192		O
FGSG_01196	probable calcium P-type ATPase NCA-3 (Ca2+-transporting ATPase)	3543	173.17	115.5	137.13	188.94	241.24	239.16	141.933	223.113	0.0276638	1.57196							O		O			O
FGSG_01197	conserved hypothetical protein	576	4617.19	6679.82	5111.99	3984.63	5677.36	6112.94	5469.67	5258.31	0.825643	0.961358
FGSG_01198	probable RPT4 - 26S proteasome regulatory subunit	1176	9432.6	16316.9	13246.8	11285.3	14256.2	13671.8	12998.8	13071.1	0.975229	1.00556	O		O	O		O	O	O			O					O
FGSG_01199	probable GFA1 - glucosamine--fructose-6-phosphate transaminase	2100	21338.3	12519.6	13121.5	32112.2	14162	18441.7	15659.8	21572	0.388371	1.37754	O	O					O					O			O
FGSG_01200	probable PRE4 - 20S proteasome subunit (beta7)	786	13587	11839.6	9192.33	13741.7	11521.3	11411.2	11539.6	12224.8	0.668715	1.05937						O	O				O
FGSG_01201	conserved hypothetical protein	960	15318.5	17758.3	16762.8	15811.2	16624.1	16772.8	16613.2	16402.7	0.797783	0.98733
FGSG_01202	conserved hypothetical protein	1368	533.87	647.45	591.15	514.88	829.56	836.18	590.823	726.873	0.287432	1.23027
FGSG_01203	related to C-3 sterol dehydrogenase (C-4 decarboxylase)	1122	12594.6	11816.3	8799.96	14191.2	12168.5	13237.1	11070.3	13199	0.175917	1.19229	O
FGSG_01204	related to GTPase-activating protein of the rho/rac family (LRG1 protein)	3393	1382.85	1548.29	1681.32	1218.82	1911.58	2117.34	1537.49	1749.25	0.498973	1.13773
FGSG_01205	conserved hypothetical protein	507	95.13	296.5	312.94	313.89	451.15	611.61	234.857	458.883	0.113551	1.95389
FGSG_01206	conserved hypothetical protein	771	2816	2161.44	1248.19	2515.16	2695.4	2785.27	2075.21	2665.28	0.270207	1.28434
FGSG_01207	related to ubiquitin-conjugating enzyme	1308	4714.42	8532.73	7341.11	5844.94	9377.64	9122.7	6862.75	8115.09	0.47802	1.18248						O
FGSG_01208	probable replication factor protein	1149	1841.9	1824.6	1514.14	2959.29	2333.59	2654.81	1726.88	2649.23	0.0117047	1.53411			O				O	O			O					O
FGSG_01209	conserved hypothetical protein	1551	999.5	1231.18	1181.22	852.93	1161.1	1278.71	1137.3	1097.58	0.797917	0.965075
FGSG_01210	related to ATP dependent RNA helicase	6621	1577.57	1486.24	1779.18	1614.85	1984.26	2141.61	1614.33	1913.57	0.168955	1.18537			O	O	O		O									O
FGSG_01211	conserved hypothetical protein	1731	4577.34	6773.86	5895.9	4972.16	7938.16	8184.43	5749.03	7031.58	0.350194	1.22309
FGSG_01212	related to origin recognition complex subunit 3	2106	811.35	1157.21	1196.91	1246.22	1271.81	1168.72	1055.16	1228.92	0.240909	1.16468			O									O
FGSG_01213	conserved hypothetical protein	399	897.93	591.6	746.3	599.19	673.44	514.36	745.277	595.663	0.207695	0.799251
FGSG_01214	conserved hypothetical protein	1341	544.62	618.98	546.95	1137.15	867.58	1211.41	570.183	1072.05	0.00945833	1.88018
FGSG_01215	related to endoplasmic reticulum translocation complex chain SEC66	648	15155.7	21116.8	18927.7	16817.6	24571	21326.2	18400.1	20904.9	0.428095	1.13613						O			O
FGSG_01216	probable nuclear protein localization factor and ER translocation component NPL4	1947	2951.3	3611.74	2862.39	3293.58	2785.12	3421.73	3141.81	3166.81	0.938818	1.00796						O			O
FGSG_01217	probable carbamoyl-phosphate synthase (glutamine-hydrolyzing) arginine-specific large chain	3513	17463.1	3311.91	5283.89	16679.6	8625.22	8525.59	8686.31	11276.8	0.643559	1.29823	O						O
FGSG_01218	conserved hypothetical protein	426	1	19.17	1	49.89	13.42	1	7.05667	21.4367	0.41619	3.03779
FGSG_01219	conserved hypothetical protein	567	5929.93	7552.57	7761.53	7177.49	5166.71	5832.85	7081.34	6059.02	0.284281	0.855631
FGSG_01220	probable DNA-directed RNA polymerase II chain Rpb7	519	4553.44	8525.16	7736.51	3572.6	8382.82	7627.38	6938.37	6527.6	0.841434	0.940797				O			O				O
FGSG_01221	related to 2,4-dihydroxyhept-2-ene-1,7-dioic acid aldolase	816	1714.13	2171.29	1655.58	1992.32	1719.51	2111.88	1847	1941.24	0.662284	1.05102	O
FGSG_01222	related to zinc-binding protein	951	9651.2	23224	16216.1	11122.9	9186.58	9976.26	16363.8	10095.2	0.188502	0.616927							O			O
FGSG_01223	conserved hypothetical protein	852	291.12	329.14	239.13	255.66	483.13	487.93	286.463	408.907	0.204952	1.42743	O
FGSG_01224	conserved hypothetical protein	459	9952.18	9896.15	7286.43	9734.42	4166.71	2774.81	9044.92	5558.65	0.204301	0.61456
FGSG_01225	related to AUT4 - breakdown of autophagic vesicles inside the vacuole	1974	1891.76	1644.51	1267.12	1971.11	2515.33	2398.4	1601.13	2294.95	0.0476121	1.43333						O			O
FGSG_01226	probable F-actin capping protein beta subunit	849	11851.2	11633.6	9311.11	9431.45	9397.12	9191.24	10932	9339.94	0.122919	0.85437							O		O		O	O	O		O
FGSG_01227	conserved hypothetical protein	1128	8948.32	11719.2	11321.4	7211.54	11912.9	9819.91	10663	9648.13	0.563084	0.904827
FGSG_01228	conserved hypothetical protein	561	12316.1	11587.6	11984.7	15749.1	14132.8	13371.7	11962.8	14417.9	0.028455	1.20522
FGSG_01229	conserved hypothetical protein	507	65461.8	36926.8	35975.2	47731.8	32119.1	34568.9	46121.3	38139.9	0.501691	0.826949
FGSG_01230	probable phosphate transport protein, mitochondrial	1137	291.87	364.48	355.63	294.38	419.85	391.25	337.327	368.493	0.520714	1.09239	O								O			O
FGSG_01231	related to carbon catabolite repression protein CREB	2160	2519.92	4123.41	3434.85	2413.18	3514.93	3471.47	3359.39	3133.19	0.719931	0.932666	O					O
FGSG_01232	related to YOS1, subunit of the Yip1p-Yif1p Complex, required for Transport between the ER and th	252	3499.63	9383.39	7438.13	4511.7	9449.13	8532.12	6773.72	7497.65	0.768774	1.10687									O						O
FGSG_01233	related to ECM39 protein, involved in cell wall biogenesis and architecture	1662	1799.17	1227.18	1122.15	1364.97	1367.35	1481.18	1382.83	1404.5	0.924168	1.01567															O
FGSG_01234	probable adenylate cyclase	6840	1168.46	1214.12	1245.99	991.33	1124.72	1211.62	1209.52	1109.22	0.213679	0.917075	O									O
FGSG_01235	probable alpha-glucosidase (maltase)	1716	855.21	1174.36	759.87	1517.17	1649.15	1535.35	929.813	1567.22	0.00845956	1.68552	O	O
FGSG_01236	probable 20S proteasome subunit beta3	576	16136.2	13521.9	12396.4	17958.5	14114	15188.6	14018.2	15753.7	0.337262	1.12381						O	O				O
FGSG_01237	conserved hypothetical protein	1530	3121.65	11717	6676.61	3757.19	3744.11	4137.99	7171.74	3879.76	0.257788	0.540979
FGSG_01238	probable 60S ribosomal protein L36	321	81117.3	149717	151747	65756.8	161817	131672	127527	119748	0.842298	0.939003					O		O
FGSG_01239	conserved hypothetical protein	498	124.52	116.16	132.18	341.39	319.96	239.27	124.287	300.207	0.00500252	2.41544
FGSG_01240	related to triacylglycerol lipase	1227	617.68	347.68	265.68	935.27	417.7	496.35	410.347	616.44	0.345677	1.50224	O
FGSG_01241	probable 14-3-3-like protein	822	116164	68446.7	69282.3	117575	52176.8	57187.7	84631.1	75646.6	0.749584	0.89384		O	O	O		O	O	O	O	O		O	O
FGSG_01242	conserved hypothetical protein	486	4961.86	5341.97	5511.43	5422.16	6375.81	6483.54	5271.75	6093.84	0.0930787	1.15594
FGSG_01243	related to phosphatidylinositol phosphate phosphatase	3927	873.74	1161.47	1141.13	1133.62	1198.15	1248.19	1058.78	1193.32	0.243567	1.12707	O								O	O					O
FGSG_01244	related to PRP39 - pre-mRNA splicing factor	1764	3351.21	5191.15	4977.11	2963.63	6658.56	7411.81	4506.49	5678	0.476299	1.25996
FGSG_01245	probable cytochrome-c peroxidase precursor	1077	11171.7	7416.6	4959.26	6486.9	4395.29	4563.14	7849.19	5148.44	0.233672	0.65592									O		O				O
FGSG_01247	conserved hypothetical protein	315	28893.8	29278.7	31444.1	26412.4	26317.5	27681.2	29872.2	26803.7	0.0277385	0.897278
FGSG_01248	probable THS1 - threonyl tRNA synthetase, cytosolic	2238	39889.4	28517.5	25211.2	18125.2	16996.6	17193.6	31206	17438.5	0.0366591	0.558818	O			O	O		O
FGSG_01249	related to vegetatible incompatibility protein het-e-1	2439	878.54	849.56	929.16	884.38	949.33	1127.99	885.753	987.233	0.255104	1.11457
FGSG_01250	related to beta-glucosidase	1845	1149.36	222.41	317.69	593.2	235.5	264.17	563.153	364.29	0.563256	0.646875	O														O
FGSG_01251	related to RNA-splicing regulatory protein phosphatase CYT-4, mitochondrial	3045	1512.43	1371.65	1848.77	1514	1481.37	1715.7	1577.62	1570.36	0.965851	0.995398	O		O	O		O
FGSG_01253	hypothetical protein	384	71.77	74.16	114.28	69.18	96.77	186.18	86.7367	117.377	0.464265	1.35325
FGSG_01254	probable protein MET-10	1398	3198.53	2481.92	2742.19	2135.78	2273.74	2112.41	2807.55	2173.98	0.0423296	0.774333	O			O									O		O
FGSG_01255	conserved hypothetical protein	981	962.2	782.76	757.26	769.14	929.53	1136.49	834.073	945.053	0.42259	1.13306
FGSG_01256	conserved hypothetical protein	981	4621.36	7152.54	7754.68	4141.14	4557.33	4926.11	6509.53	4541.53	0.116755	0.697674	O
FGSG_01257	related to exocyst complex 100 kDa component	2544	1348.73	2314.13	1916.16	1246.76	1914.56	1761.16	1859.67	1640.83	0.560675	0.88232									O
FGSG_01261	conserved hypothetical protein	1194	386.62	343.68	191.64	253.63	311.23	351.39	307.313	305.417	0.97832	0.993828
FGSG_01263	conserved hypothetical protein	1275	1464.44	2187.22	2138.12	1954.29	2867.5	2512.53	1929.93	2444.77	0.219071	1.26677
FGSG_01264	conserved hypothetical protein	1692	781.83	1981.13	1918.19	1114.21	2155.72	1993.75	1560.38	1754.56	0.720961	1.12444
FGSG_01265	probable calcium P-type ATPase NCA-1	2994	2229.9	2586.47	1884.45	4571.1	2927.27	3177.66	2233.61	3558.68	0.0736322	1.59324							O		O	O	O	O			O
FGSG_01266	conserved hypothetical protein	2829	43.84	37.34	33.24	45.17	67.7	94.53	38.14	69.1333	0.100969	1.81262
FGSG_01267	conserved hypothetical protein	342	25263	37623.5	39713.2	45749.5	25994.2	26347.4	34199.9	32697	0.85897	0.956057
FGSG_01268	conserved hypothetical protein	441	1141.5	727.82	838.7	612.36	711.15	714.51	902.673	679.34	0.156181	0.752587
FGSG_01269	conserved hypothetical protein	552	24.96	36.8	11.36	67.37	41.43	19.19	24.3733	42.6633	0.309921	1.75041
FGSG_01270	conserved hypothetical protein	633	4918.92	5552	6511.66	4195.84	6751.19	6446.15	5660.86	5797.73	0.890039	1.02418
FGSG_01271	related to protein kinase CDC5	2931	825.1	1129.94	1111.67	697.87	1271.76	1521.44	1022.24	1163.69	0.619254	1.13838			O
FGSG_01273	related to protoplast regeneration and killer toxin resistance protein	2160	2637.94	2514.87	2455.33	2184.17	1813.15	1923.41	2536.05	1973.58	0.0100775	0.77821	O														O
FGSG_01274	conserved hypothetical protein	750	2425.24	2671.69	2323.68	2344.73	2851.91	3318.11	2473.54	2838.25	0.290192	1.14745
FGSG_01276	conserved hypothetical protein	339	5731.42	4531.32	3985.11	6191.48	7142.11	6741.82	4749.28	6691.8	0.0293261	1.40901						O
FGSG_01277	conserved hypothetical protein	1173	8898.72	16947.8	19675.2	11391.1	9391.96	11727.2	15173.9	10836.7	0.260988	0.714169
FGSG_01278	probable RPL33B - ribosomal protein L35a.e.c15	330	238818	564143	748492	235185	588337	493689	517151	439070	0.690935	0.849018					O		O
FGSG_01279	probable ZWF1 - glucose-6-phosphate dehydrogenase	1473	24117	22253.6	22181.7	21761.8	14896.2	16694.5	22850.8	17784.2	0.0780367	0.778276	O	O					O				O
FGSG_01280	related to RNA polymerase II mediator complex protein pmc1	3060	1474.8	2485.54	2533.18	2651.21	3633.88	3313.82	2164.51	3199.64	0.0830901	1.47823
FGSG_01281	related to HEM14 - protoporphyrinogen oxidase, mitochondrial	1806	3391.54	2214.68	2157.33	3119.43	2113.82	2172.86	2587.85	2468.7	0.829235	0.953959	O
FGSG_01282	related to nuclear poly(A)-binding protein	1470	6941.46	8617.79	7718.22	5685.1	6391.83	7271.12	7759.16	6449.35	0.121083	0.831192				O			O		O
FGSG_01283	related to beta-hexosaminidase precursor	1746	1913.86	963.37	914.79	2343.11	1619.36	1797.11	1264.01	1919.86	0.169112	1.51887	O						O					O			O
FGSG_01284	related to n-alkane-inducible cytochrome P450	1602	382.77	191.21	78.26	381.38	133.83	242.97	217.413	252.727	0.772487	1.16242	O
FGSG_01285	related to ARO8 - aromatic amino acid aminotransferase I	1680	6434.67	461.91	331.24	2168.21	415.17	364.19	2409.27	982.523	0.533902	0.407809	O
FGSG_01286	conserved hypothetical protein	675	61.24	48.15	83.59	112.32	115.87	176.53	64.3267	134.907	0.0386346	2.09721
FGSG_01287	conserved hypothetical protein	3261	1223.32	1796.6	1643.65	1254.49	1617.65	1634.54	1554.52	1502.23	0.816892	0.966358
FGSG_01289	related to diacylglycerol pyrophosphate phosphatase	1410	6674.89	7631.2	4677.24	6382.95	4962.89	5761.53	6327.78	5702.46	0.551277	0.901179
FGSG_01290	probable mitochondrial ribosomal protein L2 of the large subunit	1119	8952.56	19123.6	18644.3	8651.58	18298.2	17911.1	15573.5	14953.6	0.898742	0.960197	O				O										O
FGSG_01291	probable G2/mitotic-specific cyclin B	1425	11778.1	9331.86	8769.9	13614.6	11449.2	13451.3	9959.95	12838.4	0.0675585	1.289			O
FGSG_01292	related to AAC-rich mRNA clone AAC3 protein	1011	3551.58	4311.11	4244.39	3158.43	4554.99	3624.82	4035.69	3779.41	0.619528	0.936497
FGSG_01293	related to Zn(II)2Cys6 transcriptional activator	2679	3757.43	3967.36	3617.68	3375.31	3111.34	3196.46	3780.82	3227.7	0.0124264	0.853704				O
FGSG_01294	conserved hypothetical protein	1485	191.23	276.33	249.17	236.13	315.69	392.28	238.91	314.7	0.215771	1.31723
FGSG_01295	related to high-affinity phosphate permease, phosphate-repressible	2046	636.46	441.84	467.26	685.53	859.24	797.22	515.187	780.663	0.0288079	1.5153									O			O
FGSG_01296	conserved hypothetical protein	972	1155.4	961.39	883.58	1651.7	1338.1	1381.16	1000.12	1456.99	0.0228937	1.45681
FGSG_01298	related to transcriptional repressor	891	2661.17	5576.81	6152.83	5294.95	5129.95	6315.14	4796.94	5580.01	0.530759	1.16325				O
FGSG_01299	related to U4/U6 snRNP-associated 61 kDa protein	1785	3628.29	4786.72	4962.46	3124	5944.46	5518.31	4459.16	4862.26	0.699762	1.0904				O			O
FGSG_01300	probable crooked neck protein CGI-201 (short form)	2025	3113.11	5385.11	5146.1	2888.61	6181.48	5721.77	4548.11	4930.62	0.77604	1.0841			O	O		O	O
FGSG_01301	conserved hypothetical protein	2145	6334.21	11611.1	12442.9	11971.6	8991.14	9463.31	10129.4	10142	0.995545	1.00125
FGSG_01302	related to mfs-multidrug-resistance transporter	1593	1	5.1	1	3.34	1	3.32	2.36667	2.55333	0.911199	1.07887									O		O	O
FGSG_01303	hypothetical protein	495	27.84	32.83	6.33	32.2	28.87	37.45	22.3333	32.84	0.284308	1.47045
FGSG_01304	conserved hypothetical protein	2295	7646.44	4219.85	6187.28	4234.17	4151.76	4593.15	6017.86	4326.36	0.166659	0.71892
FGSG_01306	related to SFT2 - suppressor of sed5 ts mutants	645	5533.28	4144.11	4694.4	6154.17	5446.72	5928.11	4790.6	5843	0.0815755	1.21968									O
FGSG_01307	related to GATA transcription factor	1566	7549.85	6161.64	4123.16	6418.84	4419.22	4966.18	5944.88	5268.08	0.590991	0.886154				O			O
FGSG_01308	conserved hypothetical protein	2181	1121.37	931.43	744.45	789.25	985.61	1151.94	932.417	975.6	0.789204	1.04631
FGSG_01309	related to ethanolamine kinase	1266	11317.6	8257.4	6591.79	7696.49	8914.28	8659.11	8722.28	8423.29	0.844891	0.965722	O
FGSG_01310	conserved hypothetical protein	3315	1118.18	1142.27	1288.77	684.34	1136.49	1199.74	1183.07	1006.86	0.360547	0.851052
FGSG_01311	related to inorganic phosphate permease	2013	7749	5843.18	3838.28	4851.97	6813.33	7151.86	5810.15	6272.39	0.747043	1.07956
FGSG_01312	related to RIM15 - protein kinase involved in expression of meiotic genes	5766	1539.15	1276.19	1527	2617.59	1971.63	2383.39	1447.45	2324.2	0.0133864	1.60573						O				O
FGSG_01313	related to AP-1-like transcription factor	1086	5443.4	4413.36	4131.22	4495.86	4918.98	5512.8	4662.66	4975.88	0.562005	1.06718				O			O
FGSG_01314	probable eukaryotic translation initiation factor 3 subunit 7 homolog	1731	63358.4	38584.7	41717.2	45153.3	35861.2	36249.2	47886.8	39087.9	0.351889	0.816256			O		O		O
FGSG_01315	conserved hypothetical protein	330	25211.3	22973.9	27174.8	23489.2	24158.9	24163.8	25120	23937.3	0.392138	0.952917
FGSG_01316	related to ABP1 - actin-binding protein	2493	12215.5	9921.78	7661.76	11421.1	6229.6	6995.21	9933.03	8215.3	0.456265	0.827069
FGSG_01317	probable glutaredoxin	762	17451.8	21658.2	17819.5	13351.8	14731.5	14163.8	18976.5	14082.4	0.0251816	0.742097						O			O		O
FGSG_01318	conserved hypothetical protein	2553	8492.95	7981	5814.83	7497.91	3919.9	3566.83	7429.59	4994.88	0.17991	0.672295
FGSG_01319	conserved hypothetical protein	4242	547.36	498.15	471.69	583.64	594.35	684.76	505.733	620.917	0.0417903	1.22776
FGSG_01320	probable dynamin-related GTPase DNM1	2442	6232.51	5174.48	5375.57	5959	4684.62	5919.28	5594.19	5520.97	0.896675	0.986911						O	O		O						O
FGSG_01321	related to hydrogen peroxide-inducible protein hic-5	2382	1159.89	1121.63	1111.4	761.57	1214.45	1319.5	1130.97	1098.51	0.859319	0.971293
FGSG_01322	related to ubiquitin-like protein modifier	297	38857.2	36278.9	37413.1	45518	41712.8	38274.2	37516.4	41835	0.123753	1.11511			O			O	O		O
FGSG_01323	related to nuclear pore protein	2724	1717.3	2243.25	2394.57	1339.91	2445.17	2417.8	2118.37	2067.63	0.909188	0.976045									O						O
FGSG_01324	conserved hypothetical protein	717	9161.61	9468.79	8143.81	11188.5	13116.5	13424.1	8924.74	12576.4	0.0105764	1.40916
FGSG_01325	conserved hypothetical protein	1125	4991.35	3665.65	2892.16	4585.57	4817.57	5653.56	3849.72	5018.9	0.167067	1.30371
FGSG_01326	probable F-box protein involved in pathogenicity	1596	5341.1	5155.73	4391.39	5113.26	8181.26	9641.94	4962.74	7645.49	0.12096	1.54058
FGSG_01327	conserved hypothetical protein	2142	631.45	811.82	667.28	551.63	792.7	813.52	703.517	719.283	0.88295	1.02241
FGSG_01328	probable H+-ATPase V1 subunit c, vacuolar	1182	5648.32	7727.19	6321.96	5542.18	6587.68	6271.28	6565.82	6133.71	0.563043	0.934188	O	O				O	O		O			O
FGSG_01329	probable MET14 - ATP adenosine-5`-phosphosulfate 3`-phosphotransferase	624	37938.6	15372.6	16214.8	26972.9	24131.8	24715.2	23175.4	25273.3	0.791843	1.09053	O
FGSG_01330	conserved hypothetical protein	819	9581.92	6964.99	6821.14	5521.43	8321.8	7128.74	7789.35	6990.66	0.545175	0.897463
FGSG_01331	conserved hypothetical protein	444	636.23	173.86	183.55	789.75	727.51	745.47	331.213	754.243	0.0512066	2.27721
FGSG_01332	related to MAK21 - protein required for 60S ribosomal subunit biogenesis	2979	3213.26	3676.94	4616.99	2612.13	4492.66	4466.5	3835.73	3857.1	0.978552	1.00557					O
FGSG_01333	related to E.coli prolyl-tRNA synthetase	1815	1689.26	2111.19	2131.92	1624.59	1864.74	1811.49	1977.46	1766.94	0.262519	0.893542					O
FGSG_01334	probable prefoldin subunit 5	465	3171.83	4841.54	5581.37	2936.35	4138.83	3843.73	4531.58	3639.64	0.326931	0.803172			O	O		O	O	O							O
FGSG_01335	conserved hypothetical protein	1512	164.15	155.85	172.16	137.14	166.37	216.65	164.053	173.387	0.713718	1.05689
FGSG_01336	related to origin recognition protein Orc1p	2166	719.35	967.9	764.18	816.79	1226.13	1273.83	817.143	1105.58	0.153396	1.35299			O
FGSG_01337	probable pleiotropic regulator 1 (PLRG1)	1374	3123.73	3211.29	3113.93	2515.62	3137.31	3121.77	3149.65	2924.9	0.338678	0.928643				O			O	O		O
FGSG_01338	related to 26s proteasome subunit p28	708	1469.46	2656.96	2598.77	2126.18	3851.75	3743.71	2241.73	3240.55	0.215155	1.44556						O	O	O			O
FGSG_01339	related to transcription factor TMF	2604	1788.62	3154.98	2465.2	2115.78	3137.46	3255.98	2469.6	2836.41	0.530865	1.14853				O
FGSG_01340	conserved hypothetical protein	594	3236.16	4637.46	5144.69	3139.41	4359.98	4497.86	4339.44	3999.08	0.659157	0.921567
FGSG_01341	related to calcineurin responsive zinc-finger protein	2145	4657.51	4699.34	3971.32	4812.61	1767.19	2161.53	4442.72	2913.78	0.195527	0.655854
FGSG_01342	probable alternative oxidase precursor, mitochondrial	1062	43915	99728.7	156417	192753	186690	158158	100020	179200	0.0814641	1.79164		O
FGSG_01343	conserved hypothetical protein	831	33247.3	26111.7	29436.1	28846.6	23975.9	25252.2	29598.4	26024.9	0.229933	0.879269
FGSG_01345	conserved hypothetical protein	768	11927	17139.9	22157.5	12645.7	26158.1	23134.7	17074.8	20646.2	0.518346	1.20916				O		O	O				O
FGSG_01346	probable enolase (2-phosphoglycerate dehydratase)	1317	354749	336259	367516	457344	363961	371266	352841	397524	0.226929	1.12664	O	O					O
FGSG_01347	probable mitotic checkpoint serine/threonine protein kinase	3660	1428.81	1215.54	1188.5	1271.6	1486.28	1612.49	1277.62	1456.79	0.225674	1.14024
FGSG_01348	probable AP endonuclease	1371	1864.44	2433	1989.15	3483.77	2562.46	2746.4	2095.53	2930.88	0.0646593	1.39863			O				O									O
FGSG_01349	related to diacylglycerol acyltransferase type 2a	1530	2936.19	9614.93	12175.2	4416.95	4762.35	4266.16	8242.12	4481.82	0.244432	0.54377	O					O			O			O
FGSG_01350	related to zinc finger protein crol gamma	1842	3314.13	4136.44	4119.52	2771.79	3232.53	3261.72	3856.7	3088.68	0.0709436	0.800862				O			O
FGSG_01351	related to cell cycle regulation and aging protein	1332	37584.2	28511.5	25332.2	33361.8	41637.5	43791.7	30476	39597	0.133539	1.29929	O		O								O		O		O
FGSG_01352	related to MFS amino acid transporter	1731	648.79	924.78	1121.28	552.46	711.74	529.27	898.283	597.823	0.113168	0.665518
FGSG_01353	probable histone deacetylase HosA	1509	1246.48	1297.76	1214.76	1418.31	1166.9	1317.28	1253	1300.83	0.567842	1.03817	O		O	O		O	O					O	O		O
FGSG_01354	conserved hypothetical protein	1278	4787.35	5967.2	4812.16	4689.27	6645.3	6881.81	5188.9	6072.13	0.329596	1.17021
FGSG_01355	conserved hypothetical protein	1080	4718.1	8176.91	8265.69	3896.18	7834.49	7289.18	7053.57	6339.95	0.695826	0.898829
FGSG_01356	related to acetate non-utilizing protein 9, mitochondrial precursor	393	11133.2	11764.9	14268.6	9692.9	11743.1	9446.2	12388.9	10294.1	0.156524	0.830911	O	O
FGSG_01357	related to ATP-dependent RNA helicase	2349	651.15	1168.91	1298.35	616.15	1156.28	1131.43	1039.47	967.953	0.800418	0.931199			O	O	O		O								O	O
FGSG_01358	related to SNARE transport protein	1251	13731.2	12828.5	11543.4	13369.2	11427.3	11427.7	12701.1	12074.7	0.52762	0.950684									O
FGSG_01359	related to GTP-binding protein	2607	11711.9	2147.82	1178.28	4128.96	1941.77	1225.94	5012.66	2432.22	0.498731	0.485216					O
FGSG_01360	conserved hypothetical protein	357	9862.11	9457.36	6115.53	8854.74	8975.94	11533.6	8478.33	9788.08	0.424401	1.15448
FGSG_01361	probable uroporphyrinogen decarboxylase	1101	7341.46	8838.13	7635.45	7928.25	7414.66	7765.73	7938.35	7702.88	0.650924	0.970338	O
FGSG_01363	conserved hypothetical protein	459	3167.25	4116.12	3681.77	4363.71	2273.12	2399.84	3655.05	3012.22	0.428384	0.824127
FGSG_01364	related to voltage gated Ca2+ channel	6312	535.95	599.27	614.84	683.46	987.71	1117.17	583.353	929.447	0.0572097	1.59328									O			O
FGSG_01365	conserved hypothetical protein	2208	795.71	669.79	848.92	1151.5	1441.92	1682.52	771.473	1425.31	0.0157988	1.84752
FGSG_01366	related to mating type 1-2 protein	1560	79.5	54.69	36.17	85.14	95.28	161.25	56.7867	113.89	0.101566	2.00558
FGSG_01368	conserved hypothetical protein	714	7382.13	4956.29	4231.96	7388.87	5985.3	6711.34	5523.46	6695.17	0.320941	1.21213
FGSG_01369	probable protein phosphatase 2A regulatory B subunit	1431	8175.44	11578.3	9267.58	8739.64	9116.93	9733.12	9673.77	9196.56	0.671339	0.95067	O		O			O	O	O			O		O		O
FGSG_01370	related to UDP N-acetylglucosamine transporter (MNN2)	1194	1915.78	3392.56	2419.91	2634.17	4371.59	4312.28	2576.08	3772.68	0.169842	1.4645	O					O			O						O
FGSG_01371	probable AMP deaminase	2979	6138.78	11156.3	7951.32	4133.99	4383.27	4289.62	8415.46	4268.96	0.047671	0.507276	O	O
FGSG_01372	related to cytoskeleton assembly control protein SLA1	3417	2992.28	2738.33	2489.59	3118.98	2473.71	2885.13	2740.07	2825.94	0.736462	1.03134						O							O
FGSG_01373	conserved hypothetical protein	993	8478.81	7557.19	7686.22	8763.78	7671.68	7938.37	7907.41	8124.61	0.645333	1.02747
FGSG_01374	conserved hypothetical protein	1281	828.29	1243.29	1111.89	929.12	1514.12	1626.77	1061.16	1356.67	0.300135	1.27848
FGSG_01375	related to mitochondrial substrate carrier	993	5516.18	8416.32	8494.3	4312.34	7625.62	6311.76	7475.6	6083.24	0.368241	0.813746									O
FGSG_01376	conserved hypothetical protein	1686	12222.8	8916.23	7733.91	12165.8	9851.57	11351.3	9624.32	11122.9	0.375635	1.15571
FGSG_01377	related to prefoldin subunit 1	357	11849.9	18641.6	24751.8	13125.9	26817.7	21984.2	18414.4	20642.6	0.704778	1.121						O					O
FGSG_01378	related to transcription factor nirA	2997	391.82	615.98	447.63	374.14	661.94	696.21	485.143	577.43	0.49264	1.19023	O			O			O
FGSG_01379	conserved hypothetical protein	336	21.51	12.19	1	15.81	1	1	11.5667	5.93667	0.505987	0.513256
FGSG_01381	related to snRNP protein SMX3	270	21516.6	23641.1	21860	14512.2	18887.5	22467.9	22339.2	18622.5	0.195318	0.833625				O			O
FGSG_01382	probable AVT3 - involved in amino acid efflux from the vacuole	1800	4891.83	7875.27	5128.33	4654.64	6126.78	6114.85	5965.14	5632.09	0.772174	0.944167									O
FGSG_01383	conserved hypothetical protein	570	3158.15	5467.11	5818	2423.4	4488.39	4227.35	4814.42	3713.05	0.35631	0.771234
FGSG_01384	conserved hypothetical protein	912	135.98	138.1	147.79	151.46	211	241.98	140.623	201.48	0.0857227	1.43276
FGSG_01385	conserved hypothetical protein	741	2641.66	8548.11	8443.17	3255.1	6811.16	5295.8	6544.31	5120.69	0.553998	0.782464
FGSG_01386	related to GTP-binding protein	1857	17671.8	23467.3	38131.5	11162.2	29793.7	27576.9	26423.5	22844.3	0.694039	0.864543					O		O
FGSG_01387	conserved hypothetical protein	909	14613.6	16323.1	18334.4	11725.1	17283.2	16982.7	16423.7	15330.4	0.630229	0.933429
FGSG_01388	related to ABC transporter protein	3231	838.15	554.55	279.4	785.99	491.13	617.11	557.367	631.41	0.705752	1.13284	O						O		O
FGSG_01389	related to transaminase type I	1197	1615.92	386.94	295.9	1216.14	267.46	395.97	766.253	626.523	0.801107	0.817645	O
FGSG_01390	related to acid proteinase PEPI precursor	1479	3717.47	4733.19	3492.63	6929.33	13853.9	14385.3	3981.1	11722.8	0.0334213	2.94463						O					O
FGSG_01391	probable translation elongation factor EF-G, mitochondrial	2361	14951	15867.9	21121.5	12986.2	16192.3	17236.6	17313.5	15471.7	0.46971	0.893621					O		O
FGSG_01392	related to 3-isopropylmalate dehydrogenase	1071	42561.7	11999.1	13572	21532.2	13233.1	13373.1	22710.9	16046.1	0.553124	0.706538	O	O					O		O
FGSG_01393	conserved hypothetical protein	1725	2795.9	2852.28	1946.19	2114.26	2133.28	2376.2	2531.46	2207.91	0.34855	0.872191
FGSG_01394	related to MRPS8 - mitochondrial ribosomal protein, small subunit	501	32129.2	31129.8	33241.3	25111.8	29841.5	29291.7	32166.8	28081.7	0.0644978	0.873003					O										O
FGSG_01395	related to BNA4 - kynurenine 3-mono oxygenase	1512	8581.48	4861.98	5738.22	5175.8	3372.76	3134.93	6393.89	3894.5	0.125684	0.609096	O						O		O
FGSG_01396	conserved hypothetical protein	435	15.84	158.78	129.7	73.28	157.71	171.44	101.44	134.143	0.572882	1.32239
FGSG_01397	probable MAP1 - methionine aminopeptidase, isoform 1	1203	11368.6	13914.4	14142.9	13159.2	13817.9	13948.2	13142	13641.8	0.616552	1.03803					O	O	O	O
FGSG_01398	probable ERV14 - ER-derived Vesicles	420	16535.8	15323	13627.5	14128.4	12422	12471.4	15162.1	13007.3	0.100485	0.857882									O	O
FGSG_01399	probable CDC40 - cell division control protein	1590	2192.97	3122.91	2957.14	1834.43	3129.32	3197.54	2757.67	2720.43	0.94714	0.986495				O
FGSG_01400	conserved hypothetical protein	636	11.83	31.94	1	16.71	26.97	24.98	14.9233	22.8867	0.453161	1.53362
FGSG_01401	conserved hypothetical protein	870	1821.47	3414.44	3224.53	1349.58	3594.52	3153.13	2820.15	2699.08	0.893722	0.95707
FGSG_01402	conserved hypothetical protein	936	4968.68	11417.7	11691.6	4387.64	7113.57	5454.22	9359.34	5651.81	0.187604	0.603869
FGSG_01404	conserved hypothetical protein	1386	5171.49	7988.14	7836.16	4454.2	4244.48	3782.71	6998.6	4160.46	0.0386806	0.594471
FGSG_01405	conserved hypothetical protein	1269	6162.36	3217.67	3146.81	4316.42	3268.5	4145.92	4175.61	3910.28	0.812133	0.936456
FGSG_01407	related to TRK1 - Potassium transporter I	2295	483.34	479.76	363.3	437.53	374.91	467.28	442.133	426.573	0.761647	0.964807									O			O
FGSG_01408	probable FK506-binding protein (FKBP)	588	11919.1	13193.9	9511	12324.4	12459.9	11699.4	11541.3	12161.2	0.604729	1.05371					O	O	O				O
FGSG_01409	conserved hypothetical protein	363	18638.8	14718.2	17171.2	18251	8969.32	11182	16842.7	12800.8	0.25225	0.760017
FGSG_01410	probable myosin I heavy chain	3645	2511.78	4131.7	3145.89	2915.14	2724.43	3375.17	3263.12	3004.91	0.638854	0.92087		O					O		O		O	O			O
FGSG_01411	conserved hypothetical protein	1314	1934.83	2136.58	1977.53	1712.21	3149.97	2615.58	2016.31	2492.59	0.324217	1.23621
FGSG_01412	related to capsular associated protein	2955	1161.88	1135.69	936.63	1171.56	1596.13	1784.98	1078.07	1517.56	0.0870878	1.40766
FGSG_01414	related to USO1 - intracellular protein transport protein	2325	7931.15	9219.26	11212.3	4965.51	8123.55	8217.92	9454.23	7102.33	0.176066	0.751233
FGSG_01415	conserved hypothetical protein	747	11861.3	11155.3	9192.88	11152	15149.8	14753.2	10736.5	13685	0.121033	1.27462
FGSG_01417	probable O-acetylhomoserine (thiol)-lyase	1365	1564.74	661.78	585.56	1183.23	632.44	554.8	937.36	790.157	0.712158	0.84296	O						O
FGSG_01418	conserved hypothetical protein	474	11552.9	8717.25	9535.64	12486.3	18179.9	19786.6	9935.26	16817.6	0.0439242	1.69272
FGSG_01419	related to long-chain-fatty-acid CoA ligase FAA2	2127	398.43	223.49	151.79	539.53	327.92	488	257.903	451.817	0.11645	1.75188	O	O				O	O		O
FGSG_01420	conserved hypothetical protein	3336	951.15	946.31	895.43	742.14	1129.36	1381.1	930.963	1084.2	0.457836	1.1646
FGSG_01421	probable mitochondrial substrate carrier	954	11619.3	8115.19	9381.39	8181.64	14761.2	12856.5	9705.29	11933.1	0.369841	1.22955			O						O						O
FGSG_01422	probable mitochondrial citrate synthase	1413	84546.3	46558.1	57884.4	74571.6	46988.7	53632.6	62996.3	58397.6	0.758952	0.927001	O	O													O
FGSG_01424	related to RNA binding protein NRD1 protein	2097	2428.16	2714.73	1971.56	3122.52	3983.13	4529.34	2371.48	3878.33	0.0312717	1.6354				O
FGSG_01425	probable H+-transporting ATPase	2769	118532	116812	139583	148162	141367	145512	124975	145014	0.0574263	1.16034		O							O			O
FGSG_01426	related to myocyte-specific enhancer factor 2d	1458	1554.72	2184.4	1878.96	1647.15	2866.37	2858.57	1872.69	2457.36	0.258305	1.31221
FGSG_01428	conserved hypothetical protein	1851	1172.51	669.47	645.18	863.95	694.94	839.72	829.053	799.537	0.877556	0.964397
FGSG_01429	related to nucleoporin-interacting protein NIC96	3501	3134.63	2642.46	2985.84	2623.79	3141.61	3416.5	2920.98	3060.63	0.637461	1.04781									O
FGSG_01430	related to D-ribulokinase	1833	135.32	97.53	176.13	527.52	453.81	465.15	136.327	482.16	0.000428679	3.5368	O
FGSG_01431	conserved hypothetical protein	2439	1161.13	1157.74	1123.21	1131.33	1557.6	1711.98	1147.36	1466.97	0.140212	1.27856
FGSG_01432	related to VTC2 - putative polyphosphate synthetase	2307	2947.69	3793.46	3926.57	2646.16	3782.87	3714.99	3555.91	3381.34	0.733992	0.950908	O					O			O						O
FGSG_01433	probable glutamate synthase (NADPH)	6342	5577.54	1212.72	1561.31	3279.69	1461.36	1415.78	2783.86	2052.28	0.657311	0.737206	O
FGSG_01434	conserved hypothetical protein	1134	1512.86	1293.4	1586.58	1161.89	1822.5	1664.86	1464.28	1549.75	0.714746	1.05837
FGSG_01435	related to ER-Golgi SNARE complex subunit BET1 protein	525	11181.3	11685.7	11579.6	8237.44	11819.8	11324.3	11482.2	10460.5	0.417491	0.91102									O
FGSG_01436	conserved hypothetical protein	351	41221.5	82819.3	81522.8	76968.1	141122	131562	68521.2	116551	0.118196	1.70094
FGSG_01437	conserved hypothetical protein	570	11274.4	11121.6	7411.73	8342.19	9754.1	9425.59	9935.92	9173.96	0.59816	0.923312
FGSG_01438	probable negative regulatory factor PREG	1062	2776.72	3241.38	2491.14	3141.68	3353.79	4151.37	2836.41	3548.95	0.131895	1.25121	O			O
FGSG_01439	conserved hypothetical protein	2997	1544.88	1914.7	1597.14	1827.67	2131.63	2187.75	1685.57	2049.02	0.0866877	1.21562
FGSG_01440	related to putative plasma membrane protein YRO2	885	1	1	17.71	48.13	25.84	23.94	6.57	32.6367	0.0525789	4.96753											O
FGSG_01442	related to SPT23 - suppressor of TY retrotransposon	4158	2848.42	2645.19	2887.2	3181.63	3155.52	4138.7	2793.6	3491.95	0.10329	1.24998			O
FGSG_01443	related to ribonuclease H1	1059	3718.44	6568.18	6126.22	3145.23	5916.8	5915.89	5470.95	4992.64	0.727523	0.912573	O		O				O								O
FGSG_01444	conserved hypothetical protein	1287	1525.74	1837.31	1641.51	1742.15	1911.24	1868.14	1668.19	1840.51	0.173259	1.1033
FGSG_01445	related to 6-phosphofructo-2-kinase	1935	9834.57	11251.7	11213.6	7588.99	9983.43	9796.55	10766.6	9122.99	0.141563	0.847339	O	O
FGSG_01446	probable SOF1 protein	1371	5397.34	4575.59	6232.35	3417.89	5118.24	6116.54	5401.76	4884.22	0.604382	0.904191				O			O
FGSG_01447	probable DNA-directed RNA polymerase II chain RPB3	1014	12115.2	16331.8	15691.9	8629.44	16991.5	16775.3	14712.9	14132.1	0.858174	0.96052				O			O
FGSG_01449	related to mitochondrial phenylalanyl-tRNA synthetase (MSF1)	1455	4191.76	3836.73	4653.22	3746.38	3414.69	3556.11	4227.24	3572.39	0.0622113	0.84509					O	O	O
FGSG_01450	related to inhibitor of calcineurin	768	7652.45	9119.87	5979.15	4219.84	1827.52	2482.41	7583.82	2843.26	0.0147747	0.374911			O
FGSG_01451	conserved hypothetical protein	1377	11.11	56.16	25.14	19.29	41.52	32.69	30.8033	31.1667	0.981584	1.0118
FGSG_01452	conserved hypothetical protein	1038	2313.27	4131.6	4318.19	2374.91	5276.44	5811.19	3587.69	4487.51	0.50964	1.25081
FGSG_01453	related to short-chain dehydrogenase/reductase	1062	2796.18	3821.89	3814.45	2246.2	2573.21	2383.61	3477.51	2401.01	0.0382417	0.690439
FGSG_01454	conserved hypothetical protein	1815	937.63	1115.19	819.95	778.63	1261.53	1315.93	957.59	1118.7	0.446675	1.16824
FGSG_01455	conserved hypothetical protein	366	4574.44	4141.71	6123.34	3469.31	4311.22	5193.23	4946.5	4324.59	0.470305	0.874273
FGSG_01457	conserved hypothetical protein	2685	669.74	372.24	511.32	445.21	492.92	653.84	517.767	530.657	0.909608	1.0249
FGSG_01458	conserved hypothetical protein	1221	51.79	46.59	15.4	34.81	56.19	95.42	37.9267	62.14	0.314594	1.63843
FGSG_01459	conserved hypothetical protein	684	1	1	1	31.17	58.51	166.46	1	85.38	0.11056	85.38
FGSG_01460	conserved hypothetical protein	321	193.17	75.94	126.94	82.75	35.62	115.48	132.017	77.95	0.258644	0.590456
FGSG_01461	conserved hypothetical protein	1272	2876.21	2235.88	2567.7	881.3	687.67	817.69	2559.93	795.553	0.000802053	0.310772
FGSG_01462	conserved hypothetical protein	810	8123.28	6696.28	8265.69	2157.93	2798.54	2173.89	7695.08	2376.79	0.000611999	0.308871
FGSG_01463	related to nucleolar phosphoprotein	1926	4411.19	4299.17	3655.25	2532.29	3392.83	3767	4121.87	3230.71	0.109769	0.783796									O
FGSG_01464	probable cell shape control protein phosphatase ppe1	1206	9386.49	11144.4	11682.1	9152.98	12519.7	11212	10737.7	10961.5	0.861108	1.02085	O	O	O			O	O	O		O			O		O
FGSG_01465	conserved hypothetical protein	1137	399.94	564.59	653.36	481.29	716.52	626.46	539.297	608.09	0.533302	1.12756				O			O
FGSG_01466	related to secretory protein SSP120	591	7391.19	7438.35	5627.18	7632.15	8188.65	8346.93	6818.91	8055.91	0.122891	1.18141									O
FGSG_01467	conserved hypothetical protein	1140	356.58	488.26	415.18	713.72	619.35	592.29	420.007	641.787	0.0138377	1.52804
FGSG_01468	conserved hypothetical protein	1329	238.48	214	158.12	359.79	1581.9	2412.8	203.533	1451.5	0.104661	7.13149
FGSG_01469	related to levodione reductase	909	1296.12	1488.39	1131.13	1256.61	1185.55	1334.15	1305.21	1258.77	0.699144	0.964417	O
FGSG_01470	probable zinc finger protein ZPR1	1452	9812.89	17326.1	16589.8	6914.5	7114.82	7143.13	14576.3	7057.48	0.0347475	0.484177			O				O	O
FGSG_01472	conserved hypothetical protein	2190	8796.42	11587.7	9326.1	7212.66	9843	9491.12	9903.4	8848.93	0.425038	0.893524
FGSG_01474	hypothetical protein	333	41.38	1	18.83	31.91	25.75	1	20.4033	19.5533	0.957596	0.95834
FGSG_01475	probable AAA protease IAP-1 (mitochondrial intermembrane space)	2214	7512.96	6923.83	6812.57	6147.92	6481.11	7126.38	7083.12	6585.14	0.238937	0.929694						O	O								O
FGSG_01476	related to aldehyde reductase II	1029	1158.36	252.7	332.13	784.79	486.14	378.27	581.063	549.733	0.925333	0.946082	O	O									O				O
FGSG_01477	conserved hypothetical protein	1296	31.9	3.13	7.26	4.1	6.62	1	14.0967	3.90667	0.326761	0.277134
FGSG_01478	conserved hypothetical protein	2013	917.12	898.16	952.95	791.78	1122.42	982.6	922.743	965.6	0.681946	1.04644
FGSG_01479	conserved hypothetical protein	546	1375.46	917.83	895.56	1167.66	895.25	941.83	1062.95	1001.58	0.747055	0.942264
FGSG_01480	related to tRNA-splicing endonuclease	1359	2281.42	2893.96	3126.16	2396.45	3137.32	3137.58	2767.18	2890.45	0.744429	1.04455
FGSG_01481	conserved hypothetical protein	1212	1864.59	2366.68	1874.99	1788.48	2252.39	2461.11	2035.42	2167.33	0.637048	1.06481
FGSG_01482	conserved hypothetical protein	1962	11.54	28.99	4.79	5.42	18.94	21.59	15.1067	15.3167	0.98206	1.0139
FGSG_01484	probable sugar transporter	1653	71.86	36.87	15.17	237.84	337.21	434.11	41.3	336.387	0.00749044	8.14496									O
FGSG_01485	related to P.ciliare possible apospory-associated protein	942	7182.46	4774.57	4119.58	24188.3	16926.6	23187.4	5358.87	21434.1	0.00281473	3.99974
FGSG_01486	related to DAHP synthase class II	1410	39561.7	11266.6	8389.69	14143.2	5112.78	4541.87	19739.4	7932.63	0.32052	0.401869	O
FGSG_01487	conserved hypothetical protein	321	12427.6	11124.3	14598.2	11542.9	14675.6	12538.3	12716.7	12918.9	0.88988	1.01591
FGSG_01488	conserved hypothetical protein	3435	814.32	541.72	579.44	624.86	693.2	1195.39	645.16	837.817	0.387942	1.29862
FGSG_01489	conserved hypothetical protein	327	7395.58	11511.4	8138.1	5897.74	11281.2	8858.72	9015.02	8679.23	0.875229	0.962752
FGSG_01490	related to ribonuclease P protein subunit p30	927	2489.88	2169.51	2211.37	1633.4	2121.54	2256.57	2290.25	2003.84	0.252377	0.874941				O
FGSG_01491	conserved hypothetical protein	1206	1725.33	1984.29	1827.14	1625.57	1855.91	2557.88	1845.59	2013.12	0.594818	1.09078
FGSG_01492	hypothetical protein	324	21.27	1	19.35	1	1	24.52	13.8733	8.84	0.64626	0.637194
FGSG_01493	conserved hypothetical protein	330	54175.3	27812.5	15711.3	37672.9	9117.36	6911.59	32566.3	17900.6	0.38555	0.549666
FGSG_01495	conserved hypothetical protein	789	2689.59	2134.13	2443.21	2525.12	2369.43	2755.29	2422.31	2549.95	0.550262	1.05269
FGSG_01496	probable choline-sulfatase	1665	1481.43	375.79	218.96	666.9	317.61	332.38	692.06	438.963	0.573405	0.634285	O
FGSG_01497	related to Ras GTPase-activating-like protein IQGAP1	5274	881.51	535.4	565.8	766.6	784.82	1115.14	660.903	888.853	0.223397	1.34491			O												O
FGSG_01498	related to RMD1 - protein required for meiotic division	1890	1111.86	1923.97	1719.86	1191.88	2176.59	2257.12	1585.23	1875.2	0.528316	1.18292
FGSG_01499	related to glucose-6-phosphate/phosphate translocator	1107	15746.6	11118.6	7421.34	14115.2	11819.5	12471.7	11428.8	12802.1	0.61246	1.12016									O
FGSG_01500	hypothetical protein	318	1	1	9.86	1	44.95	41.63	3.95333	29.1933	0.155273	7.38449
FGSG_01502	related to ACOB protein	834	5114.59	4133.68	2518.19	5177.14	2755.7	3514.66	3922.15	3815.83	0.923587	0.972892						O	O	O		O
FGSG_01503	conserved hypothetical protein	1050	5137.9	5254.7	4917.67	6117.36	6397.66	7578.14	5103.42	6697.72	0.0253923	1.3124
FGSG_01504	probable ribosomal protein L31.e.A, cytosolic	372	325696	475786	516817	278353	418375	371791	439433	356173	0.307167	0.810529					O		O
FGSG_01505	probable ubiquitin-conjugating enzyme E2-C	534	5986.73	4998.75	4666.48	7252.93	7189.15	7993.29	5217.32	7478.46	0.00877777	1.43339			O	O		O	O		O	O	O	O			O	O
FGSG_01506	related to protein kinase chk1	1584	731.75	712.8	575.84	935.78	624.4	727.17	673.463	762.45	0.440179	1.13213	O		O			O				O	O
FGSG_01508	related to thiosulfate sulfurtransferases	1017	6913.45	8761.12	8417.13	6535.27	5778.89	5415.57	8030.57	5909.91	0.0319255	0.735927	O								O		O
FGSG_01509	probable 40S ribosomal protein S5	774	518692	525438	584845	461141	444649	445213	542992	450334	0.0129532	0.829358					O		O
FGSG_01510	related to telomere length regulator protein rif1	5334	268.67	235.37	222.71	312.75	364.95	451.25	242.25	376.317	0.0347235	1.55342															O
FGSG_01511	conserved hypothetical protein	1386	2153.15	2562.14	2121.8	2116.27	2563.6	2682.29	2279.03	2454.05	0.476782	1.0768
FGSG_01512	conserved hypothetical protein	498	193.69	73.43	44.16	116.68	51.66	31.9	103.76	66.7467	0.519176	0.643279
FGSG_01513	conserved hypothetical protein	489	5142.77	1337.69	1116.36	1564.52	1141.53	969.27	2532.27	1225.11	0.37768	0.483797
FGSG_01514	conserved hypothetical protein	693	234356	19335.5	12356.9	71981.2	13764.7	4684.45	88682.8	30143.4	0.483327	0.339902
FGSG_01515	conserved hypothetical protein	2127	1911.16	1167.78	1181.19	1164.17	1113.36	987.2	1420.04	1088.24	0.256982	0.766345
FGSG_01516	probable 60S large subunit ribosomal protein	525	311121	312892	316724	263355	277789	294154	313579	278433	0.0177808	0.887919					O		O
FGSG_01517	hypothetical protein	423	146.59	134.47	133.38	51.24	148.67	225.35	138.147	141.753	0.946553	1.02611
FGSG_01518	conserved hypothetical protein	1728	3.99	1	3.63	3.17	4.96	1	2.87333	3.04333	0.914254	1.05916
FGSG_01519	related to CSN12 - signalosome component	1368	3177.29	4864.8	4161.14	3355.48	4542.72	4728.67	4067.74	4208.96	0.839013	1.03472
FGSG_01520	conserved hypothetical protein	861	24.11	9.44	14.56	135.75	112.92	129.17	16.0367	125.947	0.000165181	7.85367
FGSG_01521	conserved hypothetical protein	966	1941.11	3566.61	3887.25	5477.84	6311.85	4516.36	3131.66	5435.35	0.0442179	1.73561
FGSG_01522	probable regulatory subunit of protein phosphatase-1	1137	2861.19	5595.88	6624.55	11186.5	8311.61	6819.55	5027.21	8772.54	0.0928529	1.74501			O			O	O	O	O
FGSG_01523	probable D-xylose reductase	975	1674.78	783.41	511.51	1852.68	1498.16	1916.49	989.9	1755.78	0.110404	1.77369	O	O					O				O	O
FGSG_01525	conserved hypothetical protein	1059	1	1	8.88	1	1	1	3.62667	1	0.373901	0.275735
FGSG_01526	related to peroxisomal ABC transporter 1	2433	555.14	754.8	514.14	559.12	594.5	667.14	608.027	606.92	0.989734	0.99818	O						O		O
FGSG_01527	related to plasma membrane phosphatase required for sodium stress response	1461	6677.68	5147.35	4559.12	5291.12	5431.4	6455.73	5461.38	5726.08	0.73537	1.04847						O					O
FGSG_01528	probable translocon subunit	342	42286.2	91819.4	61599.6	54479.9	81272.9	77231.4	65235.1	70994.7	0.746866	1.08829						O			O
FGSG_01529	hypothetical protein	534	1	1	17.61	49.75	16.16	29.75	6.53667	31.8867	0.0866831	4.87812
FGSG_01530	related to sterol glucosyltransferase	3783	916.1	1177.21	857.57	1285.13	1321.83	1441.49	983.627	1349.48	0.0284035	1.37195	O
FGSG_01531	probable CYB2 - lactate dehydrogenase cytochrome b2	1152	23.92	14.11	16.33	115.3	29.78	32.18	18.12	59.0867	0.220914	3.26085	O	O					O		O
FGSG_01532	conserved hypothetical protein	1491	55.45	117.17	54.66	121.15	115.45	124.31	75.76	120.303	0.099698	1.58795
FGSG_01533	conserved hypothetical protein	2289	1551.15	2135.29	1496.71	1713.64	2265.34	2224.51	1727.72	2067.83	0.277333	1.19686
FGSG_01534	related to GTP-binding protein rab2	768	5615.98	6676.29	5411.85	6118.45	7291.48	6461.15	5901.37	6623.69	0.240342	1.1224	O		O	O		O	O		O	O	O				O
FGSG_01535	probable dolichyl-phosphate-mannose--protein mannosyltransferase	2226	5797.3	7948.77	6851.89	8544.46	7667.69	8914.84	6865.99	8375.66	0.105011	1.21988	O					O	O
FGSG_01536	conserved hypothetical protein	1860	2159.56	2138.11	1897.53	2616.43	3193.56	3527.69	2065.07	3112.56	0.0198927	1.50724
FGSG_01537	conserved hypothetical protein	222	816.93	1198.18	1482.52	1111.86	1121.23	1717.56	1165.88	1316.88	0.615935	1.12952
FGSG_01538	conserved hypothetical protein	774	516.3	419.44	417.12	398.12	683.24	838.16	450.953	639.84	0.228426	1.41886
FGSG_01539	conserved hypothetical protein	3063	573.6	799.85	988.54	535.97	1171.43	1156.67	787.33	954.69	0.526156	1.21257
FGSG_01540	conserved hypothetical protein	678	2977.49	2984.26	2764.61	3369.5	3162.19	3314.12	2908.79	3281.94	0.0171834	1.12828
FGSG_01541	related to ribosomal protein L3 precursor, mitochondrial	999	15676.4	16713.2	21161.8	13587.9	19176.9	17416.8	17850.5	16727.2	0.658457	0.937073					O										O
FGSG_01542	conserved hypothetical protein	654	14111.1	15861.3	15734.6	13187.1	16149.7	14944.1	15235.7	14760.3	0.667912	0.968801
FGSG_01543	conserved hypothetical protein	723	1821.15	1472.31	1148.87	1682.77	1423.33	2132.62	1480.78	1746.24	0.40273	1.17927
FGSG_01544	probable Nuc-2 protein	3150	767.73	475.94	465.69	952.94	649.75	733.11	569.787	778.6	0.194418	1.36648	O
FGSG_01545	related to ATP-dependent RNA helicase	1620	1151.5	1437.17	1259.59	757.57	1545.72	1618.35	1282.75	1307.21	0.936381	1.01907			O	O	O		O									O
FGSG_01546	conserved hypothetical protein	429	2281.57	1496.36	1111.58	2687.38	2132.29	2192.4	1629.84	2337.36	0.141207	1.4341
FGSG_01547	conserved hypothetical protein	1893	5328.48	5171.39	4144.51	5818.13	6357.32	8196.17	4881.46	6790.54	0.0779127	1.39109
FGSG_01548	conserved hypothetical protein	1365	11473.2	11313.6	11164.7	12123	11211.1	11773	11317.2	11702.4	0.241091	1.03404
FGSG_01550	conserved hypothetical protein	432	398.72	583.1	517.9	317.46	542.59	582.29	499.907	480.78	0.855582	0.96174
FGSG_01551	conserved hypothetical protein	2031	614.12	514.12	471.71	387.15	574.24	714.12	533.317	558.503	0.820041	1.04723
FGSG_01552	probable VPS29 - involved in vacuolar protein sorting	609	7761.14	16158.2	14272.4	6952.93	12518.4	13691.7	12730.6	11054.3	0.636716	0.868329						O			O						O
FGSG_01553	conserved hypothetical protein	3714	1953.44	1585.13	2651.87	1483.42	1921.18	2213.71	2063.48	1872.77	0.640419	0.907578				O	O
FGSG_01554	conserved hypothetical protein	2421	1926.67	2411.5	1873.43	1946.51	2611.76	2937.74	2070.53	2498.67	0.274243	1.20678
FGSG_01555	related to bZIP transcription factor	1707	34551.4	31711.5	23992.3	31152.8	21199.9	28652.2	30085.1	27001.6	0.517198	0.897509
FGSG_01556	related to heterokaryon incompatibility protein het-6	1836	686.74	969.26	928.73	685.81	1183.63	1119.64	861.577	996.36	0.494547	1.15644
FGSG_01557	conserved hypothetical protein	1782	336.38	462.83	318.37	497.89	519.73	651.83	372.527	556.483	0.049811	1.49381
FGSG_01558	related to regulator of deoxyribodipyrimidine photo-lyase PHR1	4533	1131.52	945.59	852.59	999.75	1111.49	1123.88	976.567	1078.37	0.325905	1.10425				O
FGSG_01559	related to CDC5 - protein kinase involved in regulation of DNA replication	855	967	384.91	333.61	683.52	534.93	653.46	561.84	623.97	0.780168	1.11058
FGSG_01560	probable BNA3 - Arylformamidase	1281	12424.4	2861.85	2273.16	5311.4	3241.11	3766.18	5853.14	4106.23	0.629403	0.701543	O						O
FGSG_01561	probable xanthine dehydrogenase	4089	178.61	198.72	93.52	76.66	118.36	114.62	156.95	103.213	0.198312	0.657619	O						O		O
FGSG_01562	related to transcription factors	1575	2843.45	4155.17	3289.69	3111	3784.15	4224.87	3429.44	3706.67	0.61096	1.08084				O								O
FGSG_01563	conserved hypothetical protein	2553	35.18	74.8	95.77	41.62	61.46	81.9	68.5833	61.66	0.760713	0.899052
FGSG_01564	probable ZFR1 regulator of fumonisin biosynthesis	2544	582.28	715.9	422.61	1146.28	1224.76	1615.39	573.597	1328.81	0.010867	2.31663
FGSG_01565	conserved hypothetical protein	447	61.65	45.45	71.12	191.17	185.45	159.94	59.4067	178.853	0.000605859	3.01066
FGSG_01566	hypothetical protein	486	42.53	33.44	25.8	76.52	52.94	113.52	33.9233	80.9933	0.0616695	2.38754
FGSG_01567	probable AAH1 - adenosine deaminase	1062	1712.74	1874.6	1512.3	1315.7	1311.83	1388.78	1699.88	1338.77	0.0285181	0.787567	O
FGSG_01569	related to calpain	2748	268.27	313.44	219	663.14	682.39	569.47	266.903	638.333	0.00110448	2.39163						O				O
FGSG_01570	conserved hypothetical protein	1140	495.59	621.13	555.4	713.14	1366.58	1228.72	557.373	1102.81	0.054186	1.97859
FGSG_01571	related to hormone-sensitive lipase	2256	198.51	165.69	141.33	513.39	577.79	692.49	168.51	594.557	0.00148949	3.52832	O
FGSG_01572	probable glutamate decarboxylase	1707	952.56	1137.74	1459.81	8842.29	3355.88	3757.11	1183.37	5318.43	0.0799338	4.49431	O										O
FGSG_01573	probable acetylornithine aminotransferase precursor	1341	21165.3	2832.83	2781.51	11685.1	3144.17	2432.67	8926.55	5753.98	0.665241	0.644592	O						O
FGSG_01574	conserved hypothetical protein	1047	6633.25	12218.1	11837.3	6561.13	14591.2	11818.2	10229.6	10990.2	0.810185	1.07436
FGSG_01575	related to eukaryotic translation initiation factor EIF-2B subunit 3	1638	13384.4	8267.2	6487.18	7791.87	5121.75	4916.21	9379.6	5943.28	0.203877	0.633639					O
FGSG_01576	related to zinc finger protein odd-paired-like (opl)	1092	44.17	89.29	68.89	82.71	57.59	89.72	67.45	76.6733	0.601479	1.13674				O
FGSG_01577	conserved hypothetical protein	2013	355.96	415.69	392.39	411.73	451.15	441.66	388.013	434.847	0.0901471	1.1207
FGSG_01578	conserved hypothetical protein	1119	1	14.52	5.6	1	7.66	1	7.04	3.22	0.448169	0.457386
FGSG_01579	conserved hypothetical protein	444	1	1	28.24	23.93	38.63	47.71	10.08	36.7567	0.0797545	3.64649
FGSG_01580	related to Y.lipolytica GPR1 protein and Fun34p	873	1	1	3.59	91.29	32.74	1	1.86333	41.6767	0.206841	22.3667
FGSG_01581	related to 3-oxoadipate enol-lactonase I	1605	1391.86	1559.35	1171.21	1138.7	1184.64	1131.75	1374.14	1151.7	0.121851	0.838122	O
FGSG_01582	related to RNA-directed RNA polymerase (RdRP)	3834	116.81	111.27	88.29	118.19	114.38	114.98	105.457	115.85	0.30352	1.09856	O										O
FGSG_01583	conserved hypothetical protein	1554	1	7.84	1	11.26	3.68	1.7	3.28	5.54667	0.57319	1.69106
FGSG_01584	related to putative multidrug transporter Mfs1.1 (major facilitator family protein)	1677	1	1	1	1	1	1	1	1	#DIV/0!	1									O		O
FGSG_01586	related to oxidoreductase	990	97.43	73.87	94.98	166.36	113.95	114.31	88.76	131.54	0.0869019	1.48197	O											O
FGSG_01587	conserved hypothetical protein	2079	918.15	1778.38	3113.85	518.76	347.86	451.87	1936.79	439.497	0.0796438	0.22692
FGSG_01588	conserved hypothetical protein	2175	49227.1	23193.1	19171.5	35851.3	15111.4	22311.8	30530.6	24424.8	0.614971	0.800012
FGSG_01589	conserved hypothetical protein	6264	22	5.84	2.5	98.39	99.48	134.42	10.1133	110.763	0.00162346	10.9522
FGSG_01590	conserved hypothetical protein	1419	873.98	1621.58	1361.7	999.67	711.13	716.56	1285.75	809.12	0.116822	0.629296
FGSG_01591	probable mitochondrial phosphate transport protein MIR1	876	217515	167972	198874	192181	152523	152179	194787	165628	0.21145	0.850303	O								O			O
FGSG_01592	related to SDA1 protein, required for normal organization of the actin cytoskeleton	2226	2748.53	2456.73	3214.87	2343.76	2997.22	3429.42	2806.71	2923.47	0.77688	1.0416			O		O										O
FGSG_01593	related to glucose/galactose transporter	1401	1	1	2.24	1	1	1	1.41333	1	0.373901	0.707547									O
FGSG_01594	conserved hypothetical protein	492	52124.3	58887.4	91816.6	17234.3	33141.3	25913.1	67609.4	25429.6	0.0322403	0.376125
FGSG_01595	conserved hypothetical protein	822	6143.91	2926.19	2985.75	2718.13	1432.74	1314.29	4018.62	1821.72	0.129665	0.45332
FGSG_01596	related to SPR1 - exo-1,3-beta-glucanase precursor	1194	1151.22	1185.48	1168.2	811.93	1678.25	1853.97	1168.3	1448.05	0.434288	1.23945
FGSG_01597	conserved hypothetical protein	1236	33.45	29.58	21.29	73.17	164.2	167.1	28.1067	134.823	0.0263568	4.79685
FGSG_01598	conserved hypothetical protein	3309	8.33	2.46	7.58	1.61	1.73	1	6.12333	1.44667	0.0655832	0.236255
FGSG_01599	conserved hypothetical protein	4158	299.92	214.97	149.26	244.15	115.18	152.84	221.383	170.723	0.431964	0.771166
FGSG_01602	conserved hypothetical protein	1350	1143.21	1156.36	1318.8	1794.56	1151.88	1521.19	1206.12	1489.21	0.219411	1.23471
FGSG_01603	probable triacylglycerol lipase V precursor	1767	19.5	1	1	12.13	1	1.5	7.16667	4.87667	0.764963	0.680465	O
FGSG_01604	related to (AAP1) - alanine/arginine aminopeptidase	2916	7134.13	3938.9	4217.98	8754.53	4119.19	4753.69	5097	5875.8	0.683431	1.1528	O	O				O	O
FGSG_01605	probable 26S protease subunit RPT6	1170	16117.5	18286.6	15174.1	17255.4	17718.2	17283.8	16526.1	17419.1	0.392912	1.05404	O		O	O		O	O	O			O					O
FGSG_01606	related to calcium permease Vcx1p	3363	631.11	995.49	882.65	1131.13	1194.24	1512.52	836.417	1279.3	0.0502358	1.5295
FGSG_01607	probable pectin lyase precursor	1128	67.19	21.61	2.78	18.84	38.11	98.59	30.5267	51.8467	0.525677	1.69841
FGSG_01608	conserved hypothetical protein	1113	61.9	146.12	214.13	229.13	125.85	166.53	140.717	173.837	0.567993	1.23537
FGSG_01609	conserved hypothetical protein	1446	285.89	185.44	236.28	279.24	316.41	314.96	235.87	303.537	0.0977558	1.28688
FGSG_01610	conserved hypothetical protein	1020	3351.38	4815.74	3598.49	4333.61	7112.69	6414.28	3921.87	5953.53	0.0991159	1.51803
FGSG_01611	conserved hypothetical protein	873	1759.96	3361.16	4233.14	2172.61	4214.3	3721.62	3118.09	3369.51	0.80439	1.08063
FGSG_01612	related to vacuolar protein sorting PEP5 protein	2835	1868.9	2143.64	1786.7	2182.13	1949.14	2112.44	1933.08	2081.24	0.311875	1.07664						O			O
FGSG_01613	conserved hypothetical protein	1158	4122.18	4329.56	4213.64	5684.47	4858.12	5511.6	4221.79	5351.4	0.0119999	1.26756
FGSG_01614	related to dna mismatch repair homologue (hpms2)	2574	117.17	131.11	121.77	125.91	198.79	221.14	123.35	181.947	0.113807	1.47504			O
FGSG_01615	related to mannosylphosphorylation protein MNN4	945	313.51	464.33	262.13	326.18	451.71	462.33	346.657	413.407	0.422555	1.19255						O
FGSG_01616	conserved hypothetical protein	1119	431	544.63	235.29	384.58	541.56	541.88	403.64	489.34	0.457928	1.21232
FGSG_01617	hypothetical protein	396	2679.4	2718.87	1915.51	1462.37	2721.38	2186.52	2437.93	2123.42	0.522096	0.870996
FGSG_01618	conserved hypothetical protein	894	1155.83	1449.74	1363.88	873.59	1742.62	1381.23	1323.15	1332.48	0.973772	1.00705	O									O
FGSG_01619	conserved hypothetical protein	2496	817.17	1754.73	1898.76	1111.1	921.78	956.89	1490.22	996.59	0.224655	0.668754
FGSG_01620	related to chaperone HLJ1	1071	6323.78	11981.2	11433.6	6463.71	13828.2	13845.2	9912.85	11379.1	0.655536	1.14791						O
FGSG_01621	probable cellulase precursor	1008	95.69	116.89	152.37	184.47	281.75	183.88	121.65	216.7	0.0597299	1.78134	O										O
FGSG_01622	conserved hypothetical protein	294	18121.5	26741.6	37869.4	11547.3	32348.2	27172.5	27577.5	23689.3	0.670078	0.859008					O										O
FGSG_01623	related to transcription initiation factor TFIID	573	5312.7	4921.87	4512.13	5859.89	5517.53	6192.3	4915.57	5856.57	0.035762	1.19143			O	O		O									O
FGSG_01624	probable ERD2 - ER lumen protein-retaining receptor	648	11728.2	16194.9	12533.1	14766.2	18183.4	21163.6	13485.4	18037.7	0.119287	1.33757						O	O		O
FGSG_01626	conserved hypothetical protein	801	17.2	25.36	1	1	7.14	6.61	14.52	4.91667	0.265423	0.338613
FGSG_01627	probable histone H2A F/Z family member HTZ1	435	11245.6	21584.8	25316.3	7657.82	21331.5	16816.6	19382.2	15268.6	0.518801	0.787765			O	O			O				O				O	O
FGSG_01628	hypothetical protein	330	5344.89	5414.9	5167.11	6121.22	6115.52	6643.82	5308.97	6293.52	0.00660423	1.18545
FGSG_01629	conserved hypothetical protein	1869	3369.38	1582.56	1856.53	2711.48	1995.92	2378.72	2269.49	2362.04	0.883502	1.04078
FGSG_01630	related to NADPH quinone oxidoreductase homolog PIG3	1089	6219.26	4111.22	3669.83	5517.99	5139.83	4578.51	4666.77	5078.78	0.646671	1.08829	O	O					O
FGSG_01631	conserved hypothetical protein	1032	21.13	1	3.14	11.3	2.77	2.57	8.42333	5.54667	0.702241	0.658488
FGSG_01632	conserved hypothetical protein	4788	3286.66	2151.1	2567.54	2197.17	1711.16	2191.55	2668.43	2033.29	0.160063	0.76198
FGSG_01633	conserved hypothetical protein	432	4131.75	2981.35	2474.19	4365.88	4512.77	4725.77	3195.76	4534.81	0.0557598	1.41901
FGSG_01634	conserved hypothetical protein	3462	2847.9	2776.67	2622.11	3111.71	3977.34	4651.13	2748.89	3913.39	0.0610099	1.42363
FGSG_01635	conserved hypothetical protein	1161	189.9	216.47	175.49	155.59	224.15	396.84	193.953	258.86	0.422827	1.33465
FGSG_01636	conserved hypothetical protein	1626	1116.96	1988.98	2131.81	2184.62	3153.67	2961.57	1745.92	2766.62	0.0783551	1.58462
FGSG_01638	related to pathway-specific nitrogen regulator	2946	799.85	753	663.92	771.16	733.55	824.21	738.923	776.307	0.477514	1.05059	O			O
FGSG_01639	related to enoyl-CoA hydratase/isomerase	825	534.49	631.37	452.12	714.82	411.93	411.2	539.327	512.65	0.82585	0.950537	O
FGSG_01640	related to mannosyltransferase alg2	1422	353.7	515.72	264.51	716.14	514.56	646.15	377.977	625.617	0.0584735	1.65517	O					O
FGSG_01642	related to lipoyltransferase	1200	2371.27	575.58	564.2	1297.22	545.5	614.6	1170.35	819.107	0.615843	0.699882	O
FGSG_01643	probable chorismate synthase/flavin reductase, NADPH-dependent	1188	31882.8	4699.12	4954.98	18116.4	5676.15	7111.19	13845.6	10301.3	0.736855	0.744009	O								O
FGSG_01644	related to MDR1 - Mac1p interacting protein	3144	718.79	722.38	529.39	594.82	647.35	565.12	656.853	602.43	0.469098	0.917145
FGSG_01645	conserved hypothetical protein	5406	261	197.66	243.52	218.17	253.28	314.95	234.06	262.133	0.455531	1.11994
FGSG_01648	conserved hypothetical protein	1533	8176.42	14513.1	13893.5	11164.2	15184	13912.8	12194.3	13420.3	0.628002	1.10054
FGSG_01649	related to GTPase Rho	951	1	1	1	1	6.11	1	1	2.70333	0.373901	2.70333
FGSG_01650	related to PNG1 - protein with de-N-glycosylation function (N-glycanase)	2427	621.71	783.45	719.13	1319.16	1111.17	1242.67	708.097	1224.33	0.00255188	1.72905
FGSG_01651	conserved hypothetical protein	1101	431.79	369.12	287.54	811.68	864.57	815.67	362.817	830.64	0.000487195	2.28942
FGSG_01652	conserved hypothetical protein	837	222.25	223.29	168.52	393.54	314.2	281.56	204.687	329.767	0.0298045	1.61108
FGSG_01653	related to RSM25 - mitochondrial ribosomal protein, small subunit	792	21757.1	24197.9	28151.9	17138.7	25766.5	23691.7	24702.3	22198.9	0.477589	0.898659					O										O
FGSG_01654	conserved hypothetical protein	1533	2337.18	4176.87	4445.19	1798.67	5131.86	4765.53	3653.08	3898.69	0.853351	1.06723
FGSG_01655	related to cytochrome-c oxidase chain VIIc	231	323557	189831	169885	235927	178318	186314	227758	200186	0.620773	0.878945		O
FGSG_01656	probable ATP dependent RNA helicase	3285	1994.61	1943.12	2511.89	1675.53	2369.49	2867.95	2149.87	2304.32	0.712688	1.07184			O	O			O		O							O
FGSG_01657	conserved hypothetical protein	834	867.43	1154.57	1189.92	1649.91	1295.59	1273.15	1070.64	1406.22	0.102598	1.31344
FGSG_01659	conserved hypothetical protein	891	1716.68	2471.49	2431.88	1854.43	1813.12	1396.76	2206.68	1688.1	0.143494	0.764996
FGSG_01660	conserved hypothetical protein	780	1	1	8.14	6.81	1	11.18	3.38	6.33	0.479742	1.87278
FGSG_01661	related to E.coli dioxygenase	1143	6.13	1	1	1	1	1	2.71	1	0.373901	0.369004	O										O
FGSG_01662	related to permease	1638	21.13	19.84	11.48	19.46	19.2	29.1	17.4833	22.5867	0.314941	1.2919									O
FGSG_01664	conserved hypothetical protein	1542	58.19	129.11	81.31	86.14	159.43	217.78	89.5367	154.45	0.209333	1.72499
FGSG_01665	probable signal transduction scaffold protein, essential for virulence and fertility	2484	4191.22	4221.57	4135.12	4179.26	4453.51	4746.82	4182.64	4459.86	0.169864	1.06628										O
FGSG_01666	related to DNA repair protein RAD14	1140	676.9	994.34	1113.56	1276.95	1321.44	1247.3	928.267	1281.9	0.0553776	1.38096			O													O
FGSG_01667	probable PHO88 (involved in phosphate transport)	576	26423.2	35134.3	24727.4	31954.7	31314.9	31682.9	28761.7	31650.8	0.421499	1.10045	O								O
FGSG_01668	conserved hypothetical protein	1284	778.16	632.85	476.13	551.32	727.99	664.14	629.047	647.817	0.862092	1.02984
FGSG_01669	conserved hypothetical protein	624	441.66	586	321.48	834.39	393.96	466.78	449.713	565.043	0.501505	1.25645
FGSG_01670	conserved hypothetical protein	432	9515.51	6414.72	6247.16	7698.7	4135.6	3855.39	7392.46	5229.9	0.255464	0.707463
FGSG_01671	conserved hypothetical protein	915	11557	13192.2	15261.2	11121.8	11168.9	11862.1	13336.8	11384.3	0.150031	0.853598
FGSG_01672	probable thiamine repressed nmt1 protein	1038	127198	115945	123434	145822	157726	153431	122192	152326	0.00329022	1.24661	O						O
FGSG_01673	conserved hypothetical protein	855	24.18	52.27	65.99	62.14	16.72	65.14	47.48	48	0.980424	1.01095
FGSG_01674	conserved hypothetical protein	480	14.35	1	6.53	1	17.87	1	7.29333	6.62333	0.926552	0.908135
FGSG_01675	probable DIP5 - glutamate and aspartate permease	1722	3164.84	1682.26	693.51	1943.72	1165.72	936.45	1846.87	1348.63	0.55779	0.730225	O								O		O	O
FGSG_01676	hypothetical protein	324	1	1	9.67	1	17.65	32.69	3.89	17.1133	0.240328	4.39931
FGSG_01677	conserved hypothetical protein	1452	14.24	8.39	8.63	1	1.97	1.82	10.42	1.59667	0.0103378	0.153231
FGSG_01678	conserved hypothetical protein	975	1	1	1	1	1	1	1	1	#DIV/0!	1
FGSG_01679	conserved hypothetical protein	1380	1	1	1	1	1	1	1	1	#DIV/0!	1
FGSG_01681	conserved hypothetical protein	1989	1111.55	1783.27	1273.33	1193.99	1534.9	1677.4	1389.38	1468.76	0.764986	1.05713
FGSG_01685	related to beta-glucosidase	1866	1	1	3.36	2.85	12.26	1	1.78667	5.37	0.372758	3.0056	O
FGSG_01686	related to alcohol dehydrogenase, class C	1086	133.23	231.95	212.14	313.31	152.67	163.36	192.44	209.78	0.786892	1.09011	O	O					O								O
FGSG_01687	conserved hypothetical protein	921	1556.12	1596.93	1647.21	1817.1	1661.49	1461.51	1600.09	1646.7	0.68348	1.02913
FGSG_01688	conserved hypothetical protein	717	115.31	112	91.8	125.97	159.47	144.13	106.37	143.19	0.0388037	1.34615
FGSG_01689	conserved hypothetical protein	393	1455.12	899.42	1136.85	1713.35	1185.6	1117.39	1163.8	1338.78	0.51897	1.15036			O													O
FGSG_01690	related to kinesin-like protein	5091	961.88	1172.59	961.47	1192.81	1561.93	1749.14	1031.98	1501.29	0.0577104	1.45477									O
FGSG_01691	conserved hypothetical protein	2031	311.92	432.1	358.15	986.18	672.76	711.11	367.39	790.017	0.0156615	2.15035
FGSG_01693	conserved hypothetical protein	4176	275.53	269.5	239.44	351.14	481.53	471.75	261.49	434.807	0.0162039	1.6628
FGSG_01694	conserved hypothetical protein	822	5431.45	5827.46	6169.78	5997.95	5821.38	5382.77	5809.56	5734.03	0.801375	0.986999
FGSG_01695	conserved hypothetical protein	396	69.59	318.16	1717.62	858.64	1732.44	1257.18	701.79	1282.75	0.367051	1.82783
FGSG_01698	related to nitrilases, putative pseudogene	1245	1665.75	531.93	271.91	1749.61	519.71	495.55	823.197	921.623	0.876725	1.11957
FGSG_01699	probable recombinational repair protein mus-23	2163	1497.11	2145.1	1783.88	3713.83	2813.12	2962.51	1808.7	3163.15	0.0157004	1.74886	O		O				O				O				O	O
FGSG_01700	conserved hypothetical protein	1491	1598.86	2493.33	1691.21	4756.97	6621.15	5832.13	1927.8	5736.75	0.00336014	2.9758
FGSG_01701	conserved hypothetical protein	798	2426.14	1164.1	754.16	1611.16	762.99	879.32	1448.13	1084.49	0.557433	0.748888
FGSG_01702	conserved hypothetical protein	1767	8186.95	11181.6	8374.53	11181.9	3976.38	4242.33	9247.7	6466.88	0.33675	0.699296
FGSG_01703	probable pH-response regulator palA protein	2559	1261.15	1495.61	1565.39	1571.64	1284.61	1431.15	1440.72	1429.13	0.92997	0.99196												O
FGSG_01705	conserved hypothetical protein	1566	4134.51	3652.99	3618.84	12383.2	3893.51	4264.37	3802.11	6847.01	0.334168	1.80084
FGSG_01706	conserved hypothetical protein	456	1	1	1	1	12.54	1	1	4.84667	0.373901	4.84667
FGSG_01707	hypothetical protein	873	23.68	23.27	21.54	18.26	75.31	54.6	22.83	49.39	0.186666	2.16338
FGSG_01710	conserved hypothetical protein	1719	2685.42	423.17	393.86	1369.16	1328.66	1116.65	1167.48	1271.49	0.898165	1.08909
FGSG_01711	related to cholinesterase	1776	3.88	1	1	2.99	3.22	1	1.96	2.40333	0.728587	1.22619
FGSG_01712	related to allantoate permease	1545	75.81	47.33	41.58	51.58	42.55	58.27	54.9067	50.8	0.739514	0.925206									O
FGSG_01713	related to amidohydrolase family protein	1611	18514.2	16942.7	15754.1	19932.2	15791.2	13218.3	17070.3	16313.9	0.738415	0.955688							O
FGSG_01714	conserved hypothetical protein	552	24.96	1	11.36	1	1	4.8	12.44	2.26667	0.222618	0.182208
FGSG_01717	related to delta-5/delta-6 fatty acid desaturase	1689	444.64	137.11	51.11	232.77	871.61	879.5	210.953	661.293	0.140293	3.13478	O
FGSG_01718	conserved hypothetical protein	759	1	1	1	1	1	1	1	1	#DIV/0!	1
FGSG_01719	conserved hypothetical protein	621	1	1	1	1	1	1	1	1	#DIV/0!	1
FGSG_01722		1542	1	1	1	1	1	1	1	1	#DIV/0!	1	O								O		O
FGSG_01723	conserved hypothetical protein	456	1	1	1	1	6.27	17.42	1	8.23	0.209551	8.23
FGSG_01724	conserved hypothetical protein	1998	79.31	73.21	58.15	141.93	143.17	116.62	70.2233	133.907	0.00399197	1.90687
FGSG_01725	related to heterokaryon incompatibility protein	3510	82.44	82.18	59.83	75.68	139.26	135.79	74.8167	116.91	0.127708	1.56262
FGSG_01726	hypothetical protein	1158	1	1	16.24	1	1	9.15	6.08	3.71667	0.702649	0.611294
FGSG_01727	conserved hypothetical protein	1398	261.21	389.43	181.61	638.45	1661.32	1842.92	277.417	1380.9	0.0438662	4.9777
FGSG_01728	conserved hypothetical protein	975	98.93	79.17	91.12	118.98	357.68	467.12	89.74	314.593	0.0942954	3.50561
FGSG_01729	conserved hypothetical protein	1011	6.81	1	1	1	1	1	2.93667	1	0.373901	0.340522
FGSG_01730	probable D-amino-acid oxidase	1065	433.45	728.65	588.63	683.44	738.12	514.72	583.577	645.427	0.599381	1.10598	O
FGSG_01731	related to transcription factor, SIN3 binding	2109	2431.58	2957.12	1972.23	1934.69	2245.89	2288.82	2453.64	2156.47	0.385931	0.878884
FGSG_01734	related to quinate transport protein	1635	21.17	4.97	13.42	48.74	26.23	25.91	13.1867	33.6267	0.0829621	2.55005									O
FGSG_01735	hypothetical protein	2022	3111.12	4772.21	4881.52	6765.86	18717.7	18720	4254.95	14734.5	0.0598316	3.46291
FGSG_01736	conserved hypothetical protein	378	1	1	1	1	1	1	1	1	#DIV/0!	1
FGSG_01737	related to epoxide hydrolase	1212	1	1	2.59	1	7.18	2.18	1.53	3.45333	0.38353	2.25708	O										O
FGSG_01738	related to farnesyltranstransferase (al-3)	2007	1	1	1	1	1.42	1	1	1.14	0.373901	1.14
FGSG_01739		1605	34.34	22.78	5.86	33.1	28.5	28.15	20.9933	29.9167	0.349111	1.42506	O								O		O
FGSG_01740	related to cytochrome P450 monooxigenase	1539	4.48	1	1	1	1	6.88	2.16	2.96	0.743117	1.37037	O								O		O
FGSG_01741	related to flavin-containing monooxygenase	1845	3.73	1	1.7	1	1	1	2.14333	1	0.235048	0.466563
FGSG_01742	related to aflatoxin B1 aldehyde reductase	990	1	1	3.17	1	5.77	11.7	1.72333	6.15667	0.23552	3.57253	O										O
FGSG_01743	probable acetyl-CoA synthetase	1989	14347.9	11723	19894.2	18978.2	18921.8	19214.2	15321.7	19038.1	0.197946	1.24256	O	O					O								O
FGSG_01744	conserved hypothetical protein	1128	458.1	565.49	497.4	311.44	2399.85	1476.53	506.997	1395.94	0.215697	2.75335
FGSG_01745	related to pisatin demethylase cytochrome P450	1629	1	2.49	1	1	5.26	1	1.49667	2.42	0.572552	1.61693											O
FGSG_01746	conserved hypothetical protein	582	355.15	537.53	883.25	282.99	918.46	896.28	591.977	699.243	0.700542	1.1812	O
FGSG_01747	hypothetical protein	1026	1322.91	2138.37	4497.11	1931.47	1482.2	1948.5	2652.8	1787.39	0.420037	0.673776
FGSG_01748	conserved hypothetical protein	1329	1	15.29	11.79	8	6.45	3.98	9.36	6.14333	0.510392	0.656339
FGSG_01749	conserved hypothetical protein	1350	1	1	13.93	1	6.35	1	5.31	2.78333	0.616791	0.524168
FGSG_01751	conserved hypothetical protein	1716	221.83	137.32	141.65	346.76	296.51	259.23	166.933	300.833	0.0231459	1.80212
FGSG_01752	conserved hypothetical protein	750	1	1	1	7.18	1	1	1	3.06	0.373901	3.06
FGSG_01754	conserved hypothetical protein	693	1	1	1	7.67	8.25	3.82	1	6.58	0.015943	6.58
FGSG_01755	conserved hypothetical protein	687	3138.78	1253.77	917.17	1531.21	1298.2	1152.22	1769.91	1327.21	0.561485	0.749876
FGSG_01756	conserved hypothetical protein	381	18.18	31.99	8.23	139.44	45.12	13.9	19.4667	66.1533	0.290463	3.39829
FGSG_01757	related to E.coli galactoside O-acetyltransferase	699	3873.72	3557.23	3261.12	3513.89	3416.52	3612.51	3564.02	3514.31	0.802152	0.98605	O
FGSG_01758	related to monoamine oxidase N	1482	61.44	52.19	8.46	25.19	71.37	58.96	40.6967	51.84	0.629828	1.27381
FGSG_01759	probable aldehyde dehydrogenase	1485	37.12	19.15	33.77	35.78	25.12	39.23	30.0133	33.3767	0.654289	1.11206	O	O					O		O		O				O
FGSG_01760	conserved hypothetical protein	1563	167.51	151.77	131.35	139.36	211.32	214.99	150.21	188.557	0.22506	1.25529
FGSG_01761	probable peroxisomal amine oxidase (copper-containing)	672	1	1	1	1	1	3.94	1	1.98	0.373901	1.98
FGSG_01762	related to HNM1 - Choline permease	1536	22.43	18.52	16.33	41.51	55.83	39.65	19.0933	45.6633	0.00800003	2.39159
FGSG_01763	conserved hypothetical protein	354	1	1	1	1	1	1	1	1	#DIV/0!	1
FGSG_01764	related to hydrophobin	474	145.36	17.14	52.9	78.46	18.19	51.28	71.8	49.31	0.620612	0.686769
FGSG_01765	related to epoxide hydrolase	1200	246.89	514.64	721.93	584.41	578.85	541.61	494.487	568.29	0.621512	1.14925	O										O
FGSG_01766	related to D-alanine aminotransferase	978	28.18	16.62	41.66	32.59	29.23	18.95	28.82	26.9233	0.83081	0.934189	O
FGSG_01767	related to pisatin demethylase	1530	9.11	1	2.15	6.94	3.74	1.73	4.08667	4.13667	0.987302	1.01223	O						O		O		O
FGSG_01768	conserved hypothetical protein	789	2191.84	1165.93	921.67	1467.93	3521.53	3715.15	1426.48	2901.54	0.145509	2.03405
FGSG_01769	conserved hypothetical protein	792	391.47	411.13	356.19	814.98	881.66	1116.37	386.263	937.67	0.00402378	2.42754
FGSG_01770	conserved hypothetical protein	834	33.15	73.17	82.68	44.59	27.42	25.4	63	32.47	0.135275	0.515397
FGSG_01771	conserved hypothetical protein	609	169.7	121.19	133.82	139.58	117.96	65.22	141.57	107.587	0.26798	0.759954
FGSG_01772	conserved hypothetical protein	759	299.56	283.71	235.39	475.99	459.47	429.11	272.887	454.857	0.00154314	1.66683
FGSG_01773	conserved hypothetical protein	978	1	12.46	1	1	1	5.41	4.82	2.47	0.596615	0.512448
FGSG_01776	hypothetical protein	696	1	1	1	1	1	1	1	1	#DIV/0!	1
FGSG_01777	conserved hypothetical protein	792	347.97	374.49	221.63	523.23	441.33	581.74	314.697	515.433	0.0322262	1.63787
FGSG_01778	conserved hypothetical protein	834	1	9.74	1	6.37	1	1	3.91333	2.79	0.758992	0.712947
FGSG_01779	hypothetical protein	906	1	1	1	5.86	9.47	32.15	1	15.8267	0.1459	15.8267
FGSG_01780	hypothetical protein	1206	257.19	181.92	197.53	2291.78	2526.69	2575.44	212.213	2464.64	1.54837e-05	11.614
FGSG_01782	probable organic hydroperoxide resistance protein	537	112.64	242.11	251.99	356.17	292.77	261.34	202.247	303.427	0.128091	1.50028											O
FGSG_01783	related to aristolochene synthase	951	1	1	1	1	1	1	1	1	#DIV/0!	1
FGSG_01784	related to phosphatidylinositol/phosphatidylcholine transfer protein	1023	1	1	1	1	1	1	1	1	#DIV/0!	1
FGSG_01785	related to C4-dicarboxylate transport protein mae1	1317	26.16	43.19	78.54	84.72	78.14	61.32	49.2967	74.7267	0.207415	1.51586	O								O
FGSG_01787	conserved hypothetical protein	804	8.57	11.11	1	515.42	284.43	569.76	6.89333	456.537	0.00680368	66.2287
FGSG_01789	related to ferric reductase Fre2p	2175	472	192.4	717.68	1978.58	645.3	449.23	460.693	1024.37	0.325891	2.22354
FGSG_01790	polyketide synthase	7398	1.86	1.55	1.85	5.13	1.93	2.51	1.75333	3.19	0.220197	1.81939	O										O
FGSG_01791	conserved hypothetical protein	1323	1	1	1	4.12	1	1	1	2.04	0.373901	2.04
FGSG_01792	related to DAL5 - allantoate and ureidosuccinate permease	1536	4.49	1	2.14	1	9.31	1	2.54333	3.77	0.699302	1.48231									O
FGSG_01793	conserved hypothetical protein	807	1	1	1	1	1	1	1	1	#DIV/0!	1
FGSG_01794	related to short-chain alcohol dehydrogenase	852	1	1	3.68	12.47	1	9.32	1.89333	7.59667	0.182064	4.01232	O	O	O				O		O	O	O	O
FGSG_01795	related to pathway-specific regulatory protein	2133	219.65	194.29	218.67	473.25	257.31	336.42	210.87	355.66	0.0851667	1.68663
FGSG_01796	conserved hypothetical protein	582	82.87	55.85	86.17	119.54	162.18	191.19	74.9633	157.637	0.0226079	2.10285
FGSG_01797	related to muconate cycloisomerase I	1104	6.24	1	1	1	1	1	2.74667	1	0.373901	0.364078
FGSG_01798	conserved hypothetical protein	729	935.67	339.97	472.96	2517.12	871.5	882.63	582.867	1423.75	0.217928	2.44267
FGSG_01799	conserved hypothetical protein	5406	24.22	21.8	18.55	54.15	36.49	46.53	21.5233	45.7233	0.0107775	2.12436
FGSG_01800	conserved hypothetical protein	2022	378.23	558.6	382.89	1118.97	1119.66	1189.17	439.907	1142.6	0.000385446	2.59737
FGSG_01801	related to glutaminase, kidney isoform, mitochondrial precursor	1392	118.89	119.67	114.84	187.12	213.57	213.54	117.8	204.743	0.000625402	1.73806	O
FGSG_01802	related to vacuolar Ca2+/H+ antiporter	1479	4.66	13.74	8.48	14.37	13.53	28.65	8.96	18.85	0.150316	2.10379									O			O
FGSG_01803	probable alpha-galactosidase C precursor	2235	216.54	211.78	235.61	128.36	179.16	187.19	221.31	164.903	0.0464849	0.745124
FGSG_01805	related to isoamyl alcohol oxidase	1800	45.93	21.31	34.83	26.56	65.11	42.66	34.0233	44.7767	0.462656	1.31606	O
FGSG_01806	conserved hypothetical protein	1140	6.14	1	1	4.66	5.11	2.32	2.71333	4.03	0.530385	1.48526
FGSG_01807	conserved hypothetical protein	1464	244.72	249.77	188.41	261.29	216.97	212.57	227.633	230.277	0.921123	1.01161
FGSG_01808	conserved hypothetical protein	1881	175.82	43.2	39.99	129.93	57.75	67.57	86.3367	85.0833	0.981253	0.985483
FGSG_01809	related to aryl-alcohol dehydrogenases	1026	21.15	7.92	31.55	25.89	39.11	33.55	20.2067	32.85	0.182041	1.6257	O
FGSG_01810	conserved hypothetical protein	1143	6.13	1	1	4.65	2.5	9.27	2.71	5.47333	0.352562	2.01968
FGSG_01811	conserved hypothetical protein	963	7.15	4.22	1	1	5.94	2.75	4.12333	3.23	0.716378	0.783347
FGSG_01812	probable CYB2 - lactate dehydrogenase cytochrome b2	1503	1	1	1	1	1	1	1	1	#DIV/0!	1	O	O					O		O						O
FGSG_01813	related to dihydrodipicolinate synthetase	981	77.26	144.96	115.44	178.72	148.61	229.43	112.553	185.587	0.0758312	1.64888	O
FGSG_01814	related to putative tartrate transporter	1539	1	1	1	1	1	1	1	1	#DIV/0!	1									O
FGSG_01815	conserved hypothetical protein	513	1	1	1	1	1	11.32	1	4.44	0.373901	4.44
FGSG_01816	related to theta class glutathione S-transferase	642	128.78	164.54	43.94	74.48	133.58	71.12	112.42	93.06	0.662253	0.827789	O										O
FGSG_01817	conserved hypothetical protein	1611	4.28	7.57	7.78	13.19	14.2	8.22	6.54333	11.87	0.0699156	1.81406
FGSG_01818	related to bacterial leucyl aminopeptidase	984	77.12	4.13	3.19	11.8	5.81	5.38	28.1467	7.66333	0.451451	0.272264						O
FGSG_01819	conserved hypothetical protein	2325	1	3.49	2.7	1	1	11.25	2.39667	4.41667	0.594237	1.84284
FGSG_01822	conserved hypothetical protein	807	384.2	518.56	318.5	316.11	857.2	659.51	407.087	610.94	0.293412	1.50076
FGSG_01825	conserved hypothetical protein	597	1465.69	1374.72	1286.34	2129.13	2121.6	1991.47	1375.58	2080.73	0.000499211	1.51262
FGSG_01826	probable methylmalonate-semialdehyde dehydrogenase (acylating)	1563	2121.31	1918.38	1141.81	1689.37	1366.17	1614.49	1727.17	1556.68	0.616059	0.901289	O						O		O
FGSG_01827	conserved hypothetical protein	2811	46.57	21.24	15.61	28.35	43.73	75.36	27.8067	49.1467	0.272797	1.76744
FGSG_01828	conserved hypothetical protein	939	1	1	1	5.66	1	5.64	1	4.1	0.116118	4.1
FGSG_01829	related to aldose 1-epimerase	1203	1	6.75	2.61	1	7.13	1	3.45333	3.04333	0.885229	0.881274	O	O
FGSG_01830	conserved hypothetical protein	717	115.7	73.67	13.11	88.92	31.89	25.85	67.4933	48.8867	0.631796	0.724318
FGSG_01831	related to trihydrophobin precursor	297	1	1	11.55	1	19.25	1	4.51667	7.08333	0.733401	1.56827												O
FGSG_01832	conserved hypothetical protein	852	954.23	815.44	798.33	1222.2	2892.18	3261.15	856	2458.51	0.0635149	2.87209	O
FGSG_01833	related to integral membrane protein	1044	257.38	121.64	144.11	167.93	344.99	436.24	174.377	316.387	0.186845	1.81439
FGSG_01834	conserved hypothetical protein	912	7.55	1	3.44	1	1	1	3.99667	1	0.191965	0.250209
FGSG_01836	related to sterol glucosyltransferase	2403	286.72	1134.75	841.13	486.4	547.2	713.12	754.2	582.24	0.541112	0.771997
FGSG_01837	conserved hypothetical protein	456	51412.3	37368.2	33661.1	41121.2	34653.4	36658.3	40813.8	37477.6	0.591906	0.918258
FGSG_01838	conserved hypothetical protein	273	62715.7	89831.5	123668	46161.4	53547.7	66857.1	92071.7	55522.1	0.121468	0.603031
FGSG_01839	related to DNA primase large chain	1503	687.61	583.89	533.88	1185.19	994.68	1282.55	601.793	1154.14	0.00450751	1.91783			O	O			O				O					O
FGSG_01842	related to rat SNF1, Celegans unc-51, Dun1p and other protein serine kinases	2211	1919.57	1885.37	1811.44	2292.38	2258.64	2634.73	1872.13	2395.25	0.0136023	1.27943
FGSG_01844	conserved hypothetical protein	1251	479.15	386.48	588.81	581.82	519.55	647.69	484.813	583.02	0.228835	1.20257
FGSG_01845	conserved hypothetical protein	780	5556.18	6771.52	6111.15	4556.78	7618.19	7617.62	6146.28	6597.53	0.69731	1.07342
FGSG_01846	conserved hypothetical protein	1650	1139.97	1166.21	923.24	1117.65	1236.96	1433.18	1076.47	1262.6	0.195692	1.1729			O
FGSG_01847	conserved hypothetical protein	6381	724.51	658.37	682.79	716.87	661.66	891.35	688.557	756.627	0.39717	1.09886
FGSG_01848	conserved hypothetical protein	798	777.16	1512.14	1151.87	3212.35	1371.95	1748.68	1147.06	2110.99	0.183472	1.84036
FGSG_01849	conserved hypothetical protein	846	529.37	398.61	214.89	911.59	618.2	553.99	380.957	694.593	0.0932724	1.82329
FGSG_01850	conserved hypothetical protein	1962	2198.31	2241.61	2565.72	1846.77	1864.89	2252.47	2335.21	1988.04	0.119693	0.851333
FGSG_01851	conserved hypothetical protein	1170	5912.36	4177.5	3981.14	6198.32	7268.48	8584.17	4690.33	7350.32	0.0449772	1.56712
FGSG_01852	related to SSH4 - suppressor of SHR3	1533	2777.53	2364.17	2171.24	3285.44	2582.56	2665.17	2437.65	2844.39	0.226599	1.16686
FGSG_01854	related to importin beta-2 subunit (transportin)	2835	6243.44	5994.76	6243.5	5562.19	5316.68	5833.79	6160.57	5570.89	0.0259999	0.904282						O			O
FGSG_01855	conserved hypothetical protein	462	3325.64	3289.12	3181.19	3932.88	3737.12	3881.15	3265.32	3850.38	0.00130612	1.17918
FGSG_01856	conserved hypothetical protein	1266	1816.83	1938.39	1673.69	1762.55	1591.84	1729.71	1809.64	1694.7	0.282629	0.936486
FGSG_01857	probable NADPH-dependent beta-ketoacyl reductase (rhlG)	864	653.9	311.36	216.79	645.66	426.79	373.89	394.017	482.113	0.603958	1.22359	O
FGSG_01858	conserved hypothetical protein	696	2742.1	1453.54	1355.57	2679.32	1236.23	1552.22	1850.4	1822.59	0.966671	0.984969
FGSG_01859	conserved hypothetical protein	729	47.26	22.29	12.9	51.11	43.13	43.59	27.4833	45.9433	0.155792	1.67168
FGSG_01860	hypothetical protein	501	1	1	1	1	1	1	1	1	#DIV/0!	1
FGSG_01861	related to G protein coupled receptor like protein	1362	96.11	98.44	118.16	46.81	77.65	69.99	104.237	64.8167	0.0274183	0.621822										O
FGSG_01862	conserved hypothetical protein	1776	27.16	16.11	19.41	8.97	6.44	11.44	20.8933	8.95	0.028913	0.428366
FGSG_01863	related to 26S proteasome-associated ubiquitin carboxyl-terminal hydrolase	984	4964.37	5677.34	4431.93	5621.6	3822.99	4125.23	5024.55	4523.27	0.491592	0.900235						O	O
FGSG_01865	related to phosphatidylserine decarboxylase	1623	11616.3	11133.4	9884.28	8547.13	8556.21	9197.16	10878	8766.83	0.0195036	0.805925	O
FGSG_01866	conserved hypothetical protein	618	4761.5	3162.23	2363.53	8163.83	3233.19	5173	3429.09	5523.34	0.260194	1.61073	O
FGSG_01867	related to methionine synthase reductase	1851	7399.85	5159.43	6548.33	14149.9	8458.22	11232.5	6369.2	11280.2	0.0499495	1.77106
FGSG_01868	related to cytochrome P450 monooxygenase (lovA)	1479	83.85	87.91	115.97	143.69	197.14	212.31	95.91	184.38	0.0187038	1.92243							O				O
FGSG_01870	probable fibrillarin (NOP1)	975	41113.8	33182.5	39681.7	31192.4	36278.4	36945.7	37992.7	34805.5	0.353949	0.916111	O			O	O		O
FGSG_01871	probable ribosomal protein L17.e.A (cytosolic)	558	361485	354274	313165	269527	316349	287611	342975	291162	0.0631989	0.848932					O		O
FGSG_01872	conserved hypothetical protein	795	1421.31	459.95	781.66	1984.8	1419.49	1182.4	887.64	1528.9	0.157602	1.72243
FGSG_01873	conserved hypothetical protein	2169	3197.12	5379.75	4455.3	3125.16	5581.31	5481.36	4344.06	4729.28	0.725338	1.08868									O						O
FGSG_01874	related to TGF beta receptor associated protein 1	3585	1729.68	2391.28	2416.64	1747.24	2138.84	2136.33	2179.2	2007.47	0.544752	0.921196										O
FGSG_01875	conserved hypothetical protein	900	5458.33	5322.41	5694.27	4763.85	4573.65	4825.16	5491.67	4720.89	0.0043374	0.859645
FGSG_01876	related to neutral amino acid permease	1437	9.59	11.31	17.45	11.19	25.86	12.9	12.7833	16.65	0.499178	1.30248									O			O
FGSG_01877	conserved hypothetical protein	1893	2533.21	1911.6	2392.66	1517.13	1436.16	1832.41	2279.16	1595.23	0.0377441	0.699923
FGSG_01879	hypothetical protein	348	138.59	163.45	144.11	321.6	271.17	426.1	148.717	339.623	0.0145121	2.28369
FGSG_01881	related to HRD1 - involved in degradation of Hmg2p	2526	1658.38	2913.23	2871.16	2361.96	3342.87	3921.53	2480.92	3208.79	0.301163	1.29338
FGSG_01884	conserved hypothetical protein	1056	4123.5	7516.38	6663.7	3587.17	5791.15	5341.93	6101.19	4906.75	0.383298	0.804228
FGSG_01885	probable multidrug resistance protein 2	2400	6331.19	6561.6	6791.34	5972.52	5826.64	5699.6	6561.38	5832.92	0.00920036	0.888978	O	O					O		O		O
FGSG_01886	conserved hypothetical protein	1185	3895.55	5821.79	4126.38	2891.8	6182.62	5438.81	4614.57	4837.74	0.85764	1.04836
FGSG_01887	conserved hypothetical protein	720	11473.6	17329.4	14418.5	13149.3	18949.7	17237.2	14407.2	16445.4	0.445692	1.14147							O		O				O
FGSG_01888	conserved hypothetical protein	210	37664.8	47613.4	55987.5	32787.8	62969.3	57598.1	47088.6	51118.4	0.725538	1.08558
FGSG_01889	conserved hypothetical protein	2565	1815.82	2941.45	2656.66	1418.83	2624.5	2689.19	2471.31	2244.17	0.6923	0.908091
FGSG_01890	related to the member of the syntaxin family of t-SNAREs TLG2	1035	4593.27	5248.41	4551.79	5389.84	6225.24	6656.85	4797.82	6090.64	0.0410567	1.26946						O			O
FGSG_01891	probable calmodulin	450	62815.2	96724.3	85139	57532.2	115792	94488.8	81559.5	89271	0.715628	1.09455		O	O	O			O	O	O	O	O	O	O		O	O
FGSG_01892	probable class I alpha mannosidase	1845	2688.74	4178.32	3299.26	2283.51	4237.44	4535.16	3388.77	3685.37	0.738294	1.08752	O					O	O
FGSG_01893	probable gamma-adaptin precursor	2478	3151.22	3597.26	3352.13	3824.9	3167.68	3621.29	3366.87	3537.96	0.50378	1.05081						O	O		O						O
FGSG_01894	conserved hypothetical protein	828	291.24	314.23	249.85	263.18	424.64	275.12	285.107	320.98	0.551578	1.12582
FGSG_01895	conserved hypothetical protein	1212	4127.12	4414.89	3416.36	3769.84	4448.17	4271.16	3986.12	4163.06	0.648495	1.04439
FGSG_01896	related to DNA polymerase Tdt-N	1785	613.72	813.48	812.49	747.17	1148.22	1118.72	746.563	1004.7	0.149934	1.34577
FGSG_01897	related to microsomal glutathione S-transferase 3	450	21142	19799.9	17316.2	21826.3	21351.1	21565.4	19419.3	21580.9	0.128081	1.11131
FGSG_01898	related to carboxypeptidase	1692	2895.22	3188	2371.22	3177.18	3444.76	3546.18	2818.15	3389.37	0.0956398	1.2027															O
FGSG_01899	conserved hypothetical protein	3738	582.45	613.24	596.2	494.61	535.31	744.5	597.297	591.473	0.944015	0.990251									O
FGSG_01900	related to signal recognition particle 72 kDa protein	1932	9621.61	9545.31	8222.29	8341.5	7851.6	8198.62	9129.74	8130.57	0.104266	0.890559						O	O		O
FGSG_01901	conserved hypothetical protein	1107	441.9	311.97	464.36	479.93	374.42	617.13	406.077	490.493	0.375903	1.20788
FGSG_01902	conserved hypothetical protein	1422	3581.62	3797.19	3769.29	3269.15	5323.16	5158	3716.03	4583.44	0.260482	1.23342
FGSG_01903	related to transcription initiation factor IIE chain TFA1	1131	2662.14	3172.11	2616.21	2245.39	2696.77	2694.72	2816.82	2545.63	0.309072	0.903724				O
FGSG_01904	related to TATA-binding protein associated factor 2N	1038	14314.2	13517.8	14497.6	11917.4	16426.9	14869.6	14109.9	14404.6	0.83857	1.02089
FGSG_01905	related to D-arabinitol 2-dehydrogenase	747	351.49	321.9	365.16	462.3	524.26	595.51	346.183	527.357	0.0110906	1.52335	O	O					O		O		O
FGSG_01906	related to N-acetyltransferase	573	5759.62	9494.3	7899.17	8752.75	9164.48	9441.94	7717.7	9119.72	0.271577	1.18166	O					O
FGSG_01907	conserved hypothetical protein	1128	4275.65	5816.21	5246.33	4945.46	5981.61	5939	5112.73	5622.02	0.416735	1.09961
FGSG_01909	conserved hypothetical protein	1683	1698.94	1511.22	1313.11	2667.47	1754.52	1642.55	1507.76	2021.51	0.20872	1.34074
FGSG_01910	related to SMC1 protein	3747	2223.18	2671.74	2256.95	2555.14	3713.14	3777.87	2383.96	3348.72	0.0845139	1.40469	O		O				O									O
FGSG_01911	conserved hypothetical protein	2790	1545.91	1692.15	1576.22	1611.47	1615.49	1667.51	1604.76	1631.49	0.607863	1.01666
FGSG_01912	conserved hypothetical protein	315	26334.7	39648.8	41141.5	24692.2	44521.5	37314.4	35708.4	35509.3	0.980009	0.994426
FGSG_01913	conserved hypothetical protein	1281	86.16	121.52	122.34	111.98	71.41	117.82	110.007	100.403	0.637201	0.912702
FGSG_01915	probable regulator of conidiation rca-1	900	11342.5	14928.9	18144.2	13731.8	14483.2	15184.2	14805.2	14466.4	0.874245	0.977116
FGSG_01917	probable SEC23	2316	11182	13341.3	11949	11112.8	9671.37	11311.5	12157.4	10698.6	0.148475	0.880003						O	O	O	O						O
FGSG_01918	related to poly(A) polymerase	3603	14183.9	12799.9	7929.68	5813.87	2123.11	1382.38	11637.8	3106.45	0.0218497	0.266928
FGSG_01919	related to exocyst complex 70 kDa component	1899	1519.32	2515.35	2172.17	1619.87	3145.18	2858.45	2068.95	2541.17	0.440286	1.22824									O
FGSG_01920	probable subunit of pre-replication complex	2616	1531.21	2194.53	1718.62	2447.24	2939.39	3197.52	1814.79	2861.38	0.0240139	1.57671			O				O
FGSG_01921	related to carbohydrate kinase MAK32 protein	1443	4249.49	2722.68	2543.63	3251.13	3312.26	3596.59	3171.93	3386.66	0.716914	1.0677
FGSG_01922	conserved hypothetical protein	834	693.95	755.1	556.24	668.88	1113.94	1116.46	668.43	966.427	0.135965	1.44582
FGSG_01923	related to adenylate cyclase-associated protein	1590	7929.88	9119.95	6883.99	8944.96	7119.69	7481.73	7977.94	7848.79	0.887057	0.983812	O						O	O		O			O		O
FGSG_01924	probable carnitine O-acetyltransferase precursor	1725	1973.11	1517.4	1257.42	1857.18	1192.14	1122.1	1582.64	1390.47	0.57364	0.878577	O								O
FGSG_01925	related to nucleosome remodeling complex subunit RSC8	2016	5652.72	5177.39	4896.14	5779.3	5939.67	6975.69	5242.08	6231.55	0.085346	1.18876			O	O
FGSG_01926	probable electron transfer flavoprotein alpha chain precursor	1044	12189.3	9456.77	9182.14	5119.46	7932.14	6678.18	10276.1	6576.59	0.0423837	0.639991		O					O		O						O
FGSG_01927	related to NADPH:adrenodoxin oxidoreductase precursor, mitochondrial	1569	3675.49	4847.52	4339.1	2114.75	4157.53	3591.29	4287.37	3287.86	0.224908	0.76687	O	O					O		O			O
FGSG_01928	conserved hypothetical protein	1773	1775.91	1365.76	1163.27	1348.44	1314.31	1632.35	1434.98	1431.7	0.988087	0.997714
FGSG_01929	related to DNA mismatch repair protein PMS1	3012	631.35	711.43	733.66	731.25	996.5	921.44	692.147	883.063	0.0875955	1.27583			O													O
FGSG_01930	conserved hypothetical protein	1620	1111.53	586.86	549.5	728.16	776.39	863.12	749.297	789.223	0.840266	1.05329
FGSG_01931	related to TMS1 protein	1428	4347.2	4848.18	3966.37	4356.68	5631.98	5461.83	4387.25	5150.16	0.18305	1.17389	O						O	O	O				O
FGSG_01932	probable cystathionine beta-lyase	1341	11651.8	2263.23	2121.86	5171.17	3129.16	3167.21	5345.64	3822.51	0.661304	0.715071	O						O
FGSG_01933	probable MSP1 AAA ATPase protein	1230	3596.19	5281.78	4375.51	2611.27	4645.69	4639.21	4417.83	3965.39	0.61631	0.897588	O					O	O		O
FGSG_01934	conserved hypothetical protein	1392	678.1	554.56	541.42	255.72	632.49	663.88	591.36	517.363	0.620668	0.87487
FGSG_01935	probable protein MCD4, required for GPI anchor synthesis	2946	1286.3	1725.29	1515.52	1864.72	2558.7	2723.4	1509.04	2382.27	0.0403389	1.57867	O					O			O						O
FGSG_01936	related to cutinase transcription factor 1 beta	2721	1587.64	1612.62	1148.5	1526.88	1584.22	1877.18	1449.59	1662.76	0.31497	1.14706
FGSG_01939	probable amino-acid N-acetyltransferase	1995	4154.66	922.56	1113.4	1523.28	761.84	513.13	2063.54	932.75	0.358218	0.452014	O
FGSG_01940	conserved hypothetical protein	972	9271.59	9183.13	7913.88	12112.4	7841.37	8971.71	8789.53	9641.83	0.562334	1.09697
FGSG_01941	probable NADH-ubiquinone oxidoreductase	708	57611.4	88299.4	83851.3	51216.9	77519.4	69481.2	76587.4	66072.5	0.442105	0.862707		O
FGSG_01942	conserved hypothetical protein	1203	216.18	256.68	474.21	353.31	471.48	471.13	315.69	431.973	0.26256	1.36835
FGSG_01943	conserved hypothetical protein	1989	3189.89	1615.77	1665.73	5815.11	5611.65	6572.49	2157.13	5999.75	0.00293355	2.78136
FGSG_01944	conserved hypothetical protein	900	5215.7	5815.45	3998.18	5543.17	5748.82	5963.66	5009.78	5751.88	0.247277	1.14813
FGSG_01946	related to vacuolar Ca2+/H+ antiporter	1428	371.51	298.74	232.67	532.13	544.48	711.19	300.973	595.933	0.0137395	1.98002									O			O
FGSG_01948	related to regulator of nonsense transcripts	3429	2728.63	3112.65	3114.35	2218.72	3472.92	3418.52	2985.21	3036.72	0.910204	1.01726	O				O
FGSG_01949	probable chitin synthase D	2328	2.96	1.75	1	1	8.6	1	1.90333	3.53333	0.564267	1.85639	O														O
FGSG_01950	probable heat shock protein Hsp88	2115	25272.7	22145.4	21339.2	22283.8	14841.1	17398.5	22919.1	18174.5	0.129549	0.792984						O	O				O	O	O
FGSG_01953	conserved hypothetical protein	1263	676.44	811.65	747.11	1172.66	957.37	1148.26	745.067	1092.76	0.0114118	1.46667
FGSG_01954	related to SAC2 protein	1992	1134.48	1315.55	1178.57	1191.84	1663.17	1811.46	1209.53	1555.49	0.150053	1.28602									O
FGSG_01955	probable HYP2 - translation initiation factor eIF5A.1	495	311936	269859	282779	297241	291692	278276	288192	289070	0.951827	1.00305	O				O		O						O
FGSG_01956	probable ubiquitin fusion protein (ubiquitin / ribosomal protein)	387	338532	444316	444794	264132	416679	356755	409214	345855	0.326593	0.84517					O	O	O				O
FGSG_01957	conserved hypothetical protein	840	3846.86	4382.14	3798.67	4933.35	5751.19	5811.16	4009.22	5498.57	0.0117881	1.37148
FGSG_01958	related to D.melanogaster heat shock protein 67B2	555	8315.12	12731.5	11837.5	8169.78	11981.2	9991.45	10961.4	10047.5	0.627244	0.916625						O
FGSG_01959	probable cytochrome P450 (involved in C-22 denaturation of the ergosterol side-chain)	1611	11641.4	6244.42	7172.48	5636.13	5468.65	6637.11	8352.77	5913.96	0.225946	0.708024	O										O
FGSG_01960	related to proteinase inhibitor PBI2	216	8739.96	5473.64	5253.13	11619.5	11335.7	12197.5	6488.91	11717.6	0.0106171	1.80579						O
FGSG_01962	probable arginosuccinate synthetase	1245	32944.2	8556.58	8587.67	17715.2	7915.15	6748.42	16696.2	10792.9	0.540695	0.646432	O						O
FGSG_01963	related to branched-chain alpha-ketoacid dehydrogenase kinase, mitochondrial precursor	1269	4131.77	1178.21	821.15	2117.96	1158.71	995.31	2043.71	1423.99	0.605157	0.696769	O					O
FGSG_01964	probable chitin synthase	5595	1816.52	1176.39	1618.49	2467.93	2263.83	2881.69	1537.13	2537.82	0.0188738	1.65101	O														O
FGSG_01965	conserved hypothetical protein	1608	4936.15	4755.22	6619.8	5484.65	2428.33	2561.62	5437.06	3491.53	0.168993	0.642173
FGSG_01967	related to quinic acid utilisation protein QUTG (inositol-1(or 4)-monophosphatase)	894	11143.9	8162.18	7182.34	12122.2	11228.7	11411.9	8829.47	11587.6	0.086969	1.31238	O						O			O
FGSG_01968	related to RNA-binding protein La1	1335	12814.4	11134.1	11941.3	7114.2	11348.5	11494.2	11963.3	9985.63	0.262072	0.834692				O			O
FGSG_01969	related to phospholipase A2, cytosolic	2466	1989.3	3529.1	4191.72	3746.57	3321.14	3146.27	3236.71	3404.66	0.816096	1.05189	O
FGSG_01970	related to ribosomal protein YmL3	1152	14952.1	15613.3	19195.9	11981.6	18528.3	18852.5	16587.1	16454.1	0.961632	0.991984					O
FGSG_01972	probable bifunctional P-450:NADPH-P450 reductase	3210	1198.95	272.13	331.15	715.17	414.19	646.71	600.743	592.023	0.979117	0.985485	O	O							O
FGSG_01973	related to phospholipase D	2511	2129.26	2988.53	3196.88	4644.24	6273.74	6557.11	2771.56	5825.03	0.0108867	2.10172	O
FGSG_01974	probable het-c2 protein	621	19315.1	21256.7	19927.3	31121.5	25911.7	32538.1	20166.4	29857.1	0.0098324	1.48054												O
FGSG_01975	related to triacylglycerol lipase	1161	3234.28	7523.91	9781.36	5771.45	7856.65	7635.8	6846.52	7087.97	0.911091	1.03527	O
FGSG_01977	conserved hypothetical protein	4839	548.17	271.2	281.48	591.78	741.95	798.36	366.95	710.697	0.0350017	1.93677
FGSG_01978	conserved hypothetical protein	1416	14.6	8.61	15.5	7.5	52.49	33.66	12.9033	31.2167	0.238295	2.41927
FGSG_01979	conserved hypothetical protein	1164	17.76	13.96	18.85	22.82	27.11	31.85	16.8567	27.26	0.0256236	1.61716
FGSG_01980	conserved hypothetical protein	933	34966.4	12712.6	9194.31	11711.1	5179.79	3167.93	18957.8	6686.27	0.220996	0.352693
FGSG_01981	related to cytochrome b-large subunit	552	2159.33	2237.54	1719.19	991.35	921.77	757.91	2038.69	890.343	0.00282261	0.436724		O
FGSG_01982	conserved hypothetical protein	1137	484.78	582.46	731.55	336.43	419.8	415.22	599.597	390.483	0.0526056	0.651243
FGSG_01983	conserved hypothetical protein	1269	114.12	89.65	153.14	154.91	135.16	125.2	118.97	138.423	0.395242	1.16351
FGSG_01984	hypothetical protein	669	1	1	1	1	1	1	1	1	#DIV/0!	1
FGSG_01985	related to acetyltransferase	606	2126.19	1712.94	1339.65	2349.57	1411.4	1288.99	1726.26	1683.32	0.920618	0.975125						O
FGSG_01986	related to putative tartrate transporter	1554	4.43	1	2.12	3.42	5.52	8.52	2.51667	5.82	0.138982	2.31258									O
FGSG_01988	related to monophenol monooxygenase (tyrosinase)	1197	17.27	3.39	13.19	31.17	51.15	61.94	11.2833	48.0867	0.0205866	4.26174	O
FGSG_01989	related to integral membrane protein	1176	5.86	1	2.67	1	2.43	2.25	3.17667	1.89333	0.439026	0.596013
FGSG_01991	conserved hypothetical protein	957	64.8	38.21	16.38	61.17	125.45	115.14	39.7967	100.587	0.0670702	2.52751	O
FGSG_01992	conserved hypothetical protein	1896	995.69	916.44	795.19	1171.41	1195.58	1177.31	902.44	1181.43	0.00898045	1.30915
FGSG_01993	conserved hypothetical protein	1959	214.54	186.66	116.8	111.34	128.41	118.95	172.667	119.567	0.146093	0.692471
FGSG_01994	conserved hypothetical protein	999	111.35	32.54	31.38	74.45	88.7	61.96	58.4233	75.0367	0.579275	1.28436
FGSG_01995	related to Na+/H+ antiporter	1602	181.63	169.92	125.22	252.14	413.97	423.14	158.923	363.083	0.0246294	2.28464
FGSG_01997	related to tetracycline efflux protein (otrb)	1530	1	1	1	1	13.18	1	1	5.06	0.373901	5.06											O
FGSG_02000	related to URE2 - nitrogen catabolite repression regulator	762	1691.83	1215.11	1165.39	2198.64	1217.93	1337.85	1357.44	1584.81	0.552988	1.16749	O										O
FGSG_02001	related to phosphatidylserine decarboxylase 2	1341	565.17	836.21	1611.47	1683.79	767.39	924.1	1004.28	1125.09	0.789044	1.12029	O
FGSG_02002	conserved hypothetical protein	1596	2922.59	3139.54	2694.54	3175.86	3422.71	3995.18	2918.89	3531.25	0.0895896	1.20979
FGSG_02003	conserved hypothetical protein	1125	324.59	75.84	52.94	184.18	132.13	183.59	151.123	166.633	0.869654	1.10263
FGSG_02004	conserved hypothetical protein	1743	9779.47	9611.66	11482.4	13149.5	8368.95	8919	10291.2	10145.8	0.932992	0.985876
FGSG_02007	conserved hypothetical protein	330	7177.8	8889.15	13392.7	5612.63	12924.1	12814.2	9819.88	10450.3	0.846213	1.0642
FGSG_02008	related to type-III integral membrane protein, involved in copper and iron homeostasis	1410	3914.15	7356.46	6695.75	4498.96	6219.7	6113.32	5988.79	5610.66	0.767059	0.936861		O
FGSG_02009	conserved hypothetical protein	537	2732.86	4547.13	3951.64	3611.15	4466.12	4787.92	3743.88	4288.4	0.442182	1.14544
FGSG_02010	related to transcription initiation factor tfiid 100 kDa subunit	2226	3565.66	4218.15	3723.15	3482.23	3477.49	3654.24	3835.65	3537.99	0.220126	0.922395				O
FGSG_02011	related to vacuolar protein sorting-associated protein VPS5	1677	8917.16	9327.49	7646.44	8154.59	6528.42	6648.96	8630.36	7110.66	0.105064	0.823912						O			O
FGSG_02012	related to ribosomal protein YmL36 precursor, mitochondrial	492	28121.7	21819.2	23411.2	25246.8	21155	21175.6	24450.7	22525.8	0.455239	0.921273					O
FGSG_02013	conserved hypothetical protein	639	7461.36	8291.13	11124.5	5115.21	6768.32	6422.92	8958.98	6102.15	0.0788761	0.681121
FGSG_02014	probable heat shock protein 80	2103	194896	217127	155260	177499	74166.8	81469.2	189094	111045	0.108484	0.587247	O	O	O			O	O				O	O
FGSG_02015	related to esterase	1461	429.14	698.11	469.85	521.11	448.15	415.14	532.367	461.467	0.471961	0.866821	O										O
FGSG_02016	related to acyl-CoA sterol acyltransferase	1812	819.91	321.64	371.91	1114.48	668.88	739.42	504.487	840.927	0.184812	1.6669	O
FGSG_02017	conserved hypothetical protein	726	161.33	246.24	284.95	226.86	429.17	579.91	230.84	411.98	0.170646	1.7847
FGSG_02018	conserved hypothetical protein	1224	73.18	59.75	53.78	881.13	531.14	1142.23	62.2367	851.5	0.0111941	13.6816
FGSG_02019	related to diacylglycerol pyrophosphate phosphatase DPP1	1110	347.6	716.43	917.75	1727.87	978.6	684.64	660.593	1130.37	0.253582	1.71114	O
FGSG_02020	conserved hypothetical protein	2214	164.93	88.18	59.46	117.58	74.88	161.26	104.19	117.907	0.749883	1.13165
FGSG_02021	hypothetical protein	567	1	14.33	1	9.37	25.21	74.72	5.44333	36.4333	0.199367	6.6932
FGSG_02022	probable beta (1-3) glucanosyltransferase gel3p	1626	39147	34419.8	33471.9	37787.8	46437.9	53175.2	35679.6	45800.3	0.101993	1.28366	O														O
FGSG_02023	hypothetical protein	315	65.62	91.29	139.31	111.2	226.87	119.28	98.74	152.45	0.280569	1.54395
FGSG_02024	conserved hypothetical protein	651	264.59	255.88	245.56	163.22	615.96	435.22	255.343	404.8	0.319813	1.58532
FGSG_02025	probable iron inhibited ABC transporter 2	1857	8671.81	7285.67	11966.4	5638.99	9292.91	11341.2	9307.96	8757.7	0.812309	0.940883	O						O		O
FGSG_02026	related to DNA-dependent ATPase DOMINO B	5715	1572.18	1343.64	1363.48	1514.14	1691.61	1939.48	1426.43	1715.08	0.114385	1.20235			O
FGSG_02027	conserved hypothetical protein	456	3686.7	3145.19	2241.87	3187.51	2912.41	2932.43	3024.59	3010.78	0.975965	0.995436
FGSG_02028	probable RPT2 - 26S proteasome regulatory subunit	1371	16166.9	19811.8	19312.1	17376.2	21918.8	21876.1	18430.3	20390.4	0.358322	1.10635	O		O	O		O	O	O			O
FGSG_02029	probable ubiquitin--protein ligase	705	6441.34	7781.14	7191.44	8515.62	7472.72	8473.28	7137.97	8153.87	0.120431	1.14232						O	O		O
FGSG_02030	probable atp-specific succinyl-coa synthetase alpha subunit	990	42223.2	42116.2	46342.6	38263.2	38422.7	41331.3	43560.7	39339.1	0.0692232	0.903087	O	O					O
FGSG_02031	related to monocarboxylate transporter 2	1440	1196.16	1197.55	571.3	1169.95	1629.76	1351.53	988.337	1383.75	0.185659	1.40008									O
FGSG_02032	related to neutral amino acid permease	1536	4.49	5.29	6.12	24.21	9.31	15.52	5.3	16.3467	0.0638833	3.08428									O			O
FGSG_02033	related to 6-HYDROXY-D-NICOTINE OXIDASE	1437	1	1	1	1	1	1	1	1	#DIV/0!	1	O
FGSG_02034	probable alcohol dehydrogenase I - ADH1	1320	1215.73	184.68	97.36	2291.16	2612.99	1177.51	499.257	2027.22	0.0535855	4.06048	O	O					O				O
FGSG_02035	related to vegetatible incompatibility protein HET-E-1	3291	21.94	13.58	14.29	455.25	211.94	378.96	16.6033	348.717	0.00988621	21.0028
FGSG_02036	conserved hypothetical protein	531	3542.26	596.81	259.73	1641.88	489.88	438.82	1466.27	856.86	0.613463	0.584382
FGSG_02037	conserved hypothetical protein	2034	64.36	37.95	44.69	344.79	338.69	421.49	49	368.323	0.00032768	7.5168
FGSG_02038	conserved hypothetical protein	954	111.11	255.53	611.26	913.32	1171.58	913.16	325.967	999.353	0.0172405	3.06581
FGSG_02039	related to protein TOL	2169	689.31	799.84	536.14	681.95	841.82	924.14	675.097	815.97	0.248557	1.20867
FGSG_02040	probable histone acetyltransferase	1719	3112.16	2479.34	2667.67	2166.55	2141.38	2536.99	2753.06	2281.64	0.106463	0.828766		O	O	O		O	O		O
FGSG_02041	conserved hypothetical protein	1344	1814.5	1828.91	1714.16	1324.26	1958.86	1983.95	1785.86	1755.69	0.897018	0.983108
FGSG_02042	conserved hypothetical protein	1311	1	1	1	1	1	2.12	1	1.37333	0.373901	1.37333
FGSG_02043	related to CCR4 protein	2097	4823.26	4318.97	3917.7	5312.71	4362.19	5411.6	4353.31	5028.83	0.187084	1.15517	O
FGSG_02044	conserved hypothetical protein	1848	2576.26	3315.4	3112.16	3613.77	5318.7	5348.82	3001.27	4760.43	0.0457628	1.58614
FGSG_02045	conserved hypothetical protein	255	891.63	955.98	1611.25	1187.58	2241.98	1911.64	1152.95	1780.4	0.180312	1.54421
FGSG_02047	conserved hypothetical protein	2865	2955.56	2188.16	2328.15	2921.67	3281.57	3681.26	2490.62	3294.83	0.0670419	1.3229
FGSG_02048	conserved hypothetical protein	3192	1331.79	1647.16	1463.14	1284.94	1888.67	1821.68	1480.7	1665.1	0.433133	1.12454
FGSG_02049	conserved hypothetical protein	1167	2154.94	2199.34	2113.69	2253.52	2518.15	2841.76	2155.99	2537.81	0.0904718	1.1771
FGSG_02050	conserved hypothetical protein	498	13.84	24.48	6.29	21.34	28.7	37.22	14.87	29.0867	0.111801	1.95606
FGSG_02051	probable manganese superoxide dismutase precursor (sod-2)	639	2318.2	1516.9	1169.35	3126.41	1181.99	1421.33	1668.15	1909.91	0.747323	1.14493							O				O
FGSG_02052	conserved hypothetical protein	1833	7.52	4.43	1	5.8	1.56	7.22	4.31667	4.86	0.840893	1.12587
FGSG_02053	conserved hypothetical protein	906	7369	7435.21	7158.16	7236.26	7225.2	6831.18	7320.79	7097.55	0.228702	0.969506
FGSG_02054	probable kinesin-related protein KLPA	2409	1267.11	1355.99	1246.5	1263.7	2117.23	2337.93	1289.87	1906.29	0.134505	1.47789			O												O
FGSG_02058	related to endopeptidase Clp	474	4244.41	8742.97	8299.15	3384.98	6416.61	6273.4	7095.51	5358.33	0.374331	0.755172						O					O	O
FGSG_02059	related to alpha-galactosidase precursor	1224	39.4	119.54	64.12	99.83	121.44	149.27	74.3533	123.513	0.150375	1.66117	O														O
FGSG_02060	related to HRT2 - high level expression reduced Ty3 transposition	1395	2381.6	3422.16	3568.12	2536.45	2624.93	2945.91	3123.96	2702.43	0.344647	0.865065
FGSG_02061	conserved hypothetical protein	327	63.21	37.27	57.51	81.24	78.68	64.78	52.6633	74.9	0.0768924	1.42224
FGSG_02063	related to dihydrodipicolinate synthase	966	213.97	277.59	327.72	214.49	316.63	287.82	273.093	272.98	0.998103	0.999585	O
FGSG_02064	related to quinate transport protein	1590	17.33	5.11	15.77	6.68	21.57	34.97	12.7367	21.0733	0.408034	1.65454	O								O			O		O
FGSG_02065	conserved hypothetical protein	516	1	15.75	6.17	21.59	16.62	118.13	7.64	52.1133	0.25288	6.82112
FGSG_02066	related to HXT2 - Hexose facilitator of moderately low affinity for glucose	1452	712.28	612.79	634.66	775.7	1267.83	1194.47	653.243	1079.33	0.0525883	1.65227									O			O
FGSG_02067	related to raffinose invertase	1404	1825.53	697.41	828.27	1778.52	1258.24	1523.86	1117.07	1520.21	0.355938	1.36089
FGSG_02069	related to 5`-nucleotidase precursor	1788	362.22	136.34	71.12	178.28	255.8	213.25	189.893	215.777	0.790196	1.1363	O						O
FGSG_02070	related to putative tartrate transporter	1506	27.45	8.19	2.18	17.64	9.49	24.62	12.6067	17.25	0.625147	1.36832									O
FGSG_02071	related to acetyltransferase	1263	1238.33	2554.2	2193.88	1867.7	2258.76	2356.48	1995.47	2160.98	0.71366	1.08294	O
FGSG_02072	related to NAD kinase	1419	1321.69	764.48	728.94	1133.36	851.11	869.57	938.37	951.347	0.954232	1.01383	O										O	O
FGSG_02073	probable lysophospholipase	1950	3282.42	3667.14	2818.16	3614.56	2389.44	3118.61	3255.91	3040.87	0.644943	0.933955	O
FGSG_02074	conserved hypothetical protein	1254	61.44	42.12	52.49	118.63	95.74	185.82	52.0167	133.397	0.0420392	2.5645
FGSG_02075	conserved hypothetical protein	1089	9559.81	7129.68	5572.38	9371.87	6276.16	5845.32	7420.62	7164.45	0.88101	0.965478	O
FGSG_02076	hypothetical protein	369	149.37	55.15	297.31	211.57	286.63	431.55	167.277	309.917	0.209877	1.85272
FGSG_02077	conserved hypothetical protein	555	114826	63579.1	51755.7	72178.2	49156.4	54737.6	76720.2	58690.7	0.430049	0.764997
FGSG_02078	conserved hypothetical protein	957	2714.2	2644.92	2472.85	2786.88	3122.81	2881.32	2610.66	2930.34	0.0602369	1.12245
FGSG_02079	related to aminopeptidase Y	3102	728.53	667.98	529.48	796.41	669.12	572.77	641.997	679.433	0.690955	1.05831
FGSG_02082	conserved hypothetical protein	1884	2633.18	679.31	611.61	1739.93	1117.6	1146.86	1308.03	1334.8	0.971052	1.02046
FGSG_02083	related to transcription activator amyR	1971	7295.39	6433.45	7517.3	9111.13	9564.69	12397.2	7082.05	10357.7	0.0386631	1.46252				O
FGSG_02084	related to RTM1 protein	915	1317.74	1661.69	1932.16	1416.76	2633.6	2514.78	1637.2	2188.38	0.265545	1.33666											O
FGSG_02085	conserved hypothetical protein	1314	194.11	71.12	38.17	515.41	163.16	118.89	101.133	265.82	0.286803	2.62841
FGSG_02086	hypothetical protein	489	14.19	1	6.41	1	1	1	7.2	1	0.180628	0.138889
FGSG_02087	conserved hypothetical protein	1203	458.18	216.15	119.85	671.28	128.31	129.86	264.727	309.817	0.838122	1.17033
FGSG_02089	conserved hypothetical protein	1434	28.83	48.17	28.42	122.26	57.81	41.62	35.14	73.8967	0.20284	2.10292
FGSG_02090	related to inositol polyphosphate 5-phosphatase ocrl-1	2916	1833.53	1899.19	1881.13	1563.24	1815.7	1734.39	1871.28	1704.44	0.0959631	0.910842															O
FGSG_02091	conserved hypothetical protein	1029	1995.33	2633.59	2433.85	2235.63	2675.18	2768.84	2354.26	2559.88	0.457152	1.08734
FGSG_02092	probable cytosceletal binding protein	786	11457.6	14825	13841.9	11226.9	11951.5	11656.1	13374.8	11611.5	0.159439	0.868164							O		O		O	O	O		O
FGSG_02093	related to aminoacyl-tRNA hydrolase	609	1889.35	2581.85	3157.26	1718.6	2229.56	1813.19	2542.82	1920.45	0.193567	0.755244					O
FGSG_02095	related to protein GRR1	2112	2547.83	1819.84	1672.6	2389.77	2116.67	2331.7	2013.42	2279.38	0.400581	1.13209	O		O
FGSG_02096	conserved hypothetical protein	1158	11131.4	16169.2	15385.4	11222	14811.1	12672.4	14228.7	12901.8	0.519367	0.906749
FGSG_02097	probable glutaredoxin	321	24962.5	36921.6	48112.9	43926.1	68916.4	61926.4	36665.7	58256.3	0.0970946	1.58885	O	O				O			O		O	O
FGSG_02098	conserved hypothetical protein	918	7851.58	11263.5	11567.7	21783.8	19953.7	22421.6	10227.6	21386.4	0.0013506	2.09104
FGSG_02099	probable ribosomal protein l13a	609	243466	286545	311228	261765	253193	265677	280413	260212	0.372611	0.92796					O		O
FGSG_02100	related to translocation protein	609	18111.5	42897.4	37783.4	35314.3	49271.9	41975.2	32930.8	42187.1	0.340538	1.28108						O			O
FGSG_02101	conserved hypothetical protein	345	28138.9	21679.6	19951.5	26811.6	24193.9	26947.2	23256.7	25984.2	0.361158	1.11728
FGSG_02102	conserved hypothetical protein	579	345.19	311.74	194.89	716.54	321.91	292.69	283.94	443.713	0.329608	1.5627
FGSG_02103	hypothetical protein	483	85.59	25.24	45.43	274.99	171.63	169.95	52.0867	205.523	0.0170458	3.9458
FGSG_02104	conserved hypothetical protein	966	142.65	273.38	168.73	247.49	361.12	416.65	194.92	341.753	0.0828982	1.7533
FGSG_02105	probable clathrin-associated adaptor complex medium chain	1311	5161.85	5491.59	4581.95	5117.11	4526.55	4922.14	5078.46	4855.27	0.520958	0.95605						O	O		O						O
FGSG_02106	conserved hypothetical protein	1320	516.74	215.46	131.6	411.54	221.89	296.89	287.933	310.107	0.872154	1.07701
FGSG_02108	conserved hypothetical protein	363	4123.85	3973.37	3714.37	6615.44	4362.6	3494.16	3937.2	4824.07	0.397838	1.22525
FGSG_02109	conserved hypothetical protein	753	36.6	11.79	4.16	49.39	91.11	98.46	17.5167	79.6533	0.0266867	4.54729
FGSG_02111	related to cytochrome P450 7A1	1515	27.29	2.68	6.21	77.15	115.1	166.14	12.06	119.463	0.0162327	9.90575	O										O
FGSG_02112	conserved hypothetical protein	1218	5.66	1	1	1	16.43	11.87	2.55333	9.76667	0.209858	3.82507
FGSG_02114	related to cytochrome P450 7B1	1650	1	1	1	1	19.16	31.49	1	17.2167	0.141011	17.2167
FGSG_02115		1179	23.38	24.12	11.63	361.5	167.29	315.44	19.71	281.41	0.0111937	14.2775
FGSG_02117	related to cytochrome P450 monooxygenase (lovA)	1530	121.59	37.18	16.39	1166.14	771.62	1135.31	58.3867	1024.36	0.00178726	17.5444	O						O				O
FGSG_02118	related to pisatin demethylase / cytochrome P450 monooxygenase	1626	46.61	34.98	41.48	692.7	977.46	917.16	41.0233	862.44	0.000692512	21.0232	O								O
FGSG_02119	related to YER185w, Rta1p	879	39.19	27.73	28.53	1391.16	1176.42	1391.73	31.8167	1319.77	5.66751e-05	41.4805
FGSG_02120	hypothetical protein	558	86.43	65.53	292.1	523.67	661.84	811.45	148.02	665.653	0.00931052	4.49705
FGSG_02121	related to amidohydrolase AmhX	1263	294.58	3.22	2.48	71.51	13.58	4.19	100.093	29.76	0.518636	0.297322	O
FGSG_02123	hypothetical protein	573	1	1	1	1	1	1	1	1	#DIV/0!	1
FGSG_02125	related to TGF beta induced protein ig-h3 precursor	1134	455.68	279.46	211.17	416.97	332.74	336.24	315.437	361.983	0.582169	1.14756
FGSG_02126	related to cyclin CCL1	1050	1456.72	2449.35	2594.14	1366.16	2398.44	2165.36	2166.74	1976.65	0.709391	0.912272			O	O			O	O
FGSG_02127	conserved hypothetical protein	1212	2558.13	2276.17	1947.4	2748.48	3653.35	4144.44	2260.57	3515.42	0.0479251	1.55511
FGSG_02128	conserved hypothetical protein	1233	1	1	11.17	17.24	11.59	41.8	4.39	23.5433	0.124385	5.36295
FGSG_02130	related to ECM32 - DNA dependent ATPase/DNA helicase B	6780	13.21	9.59	5.55	4.7	11.54	9.76	9.45	8.66667	0.807854	0.917108
FGSG_02131	conserved hypothetical protein	1311	5.26	6.2	11.95	44.58	17.44	26.26	7.80333	29.4267	0.0589725	3.77104
FGSG_02135	hypothetical protein	978	1	1	1	1	1	5.41	1	2.47	0.373901	2.47
FGSG_02136	probable high affinity methionine permease	1587	8.68	1	1	1	1.8	5.11	3.56	2.63667	0.762381	0.740637	O								O
FGSG_02137	probable NADH cytb-reductase	1365	191.81	273.84	311.82	175.15	611.12	925.31	259.157	570.527	0.230539	2.20147		O							O
FGSG_02138	probable monooxygenase	1650	75.16	142.82	151.17	35.42	275.46	431.18	123.05	247.353	0.350106	2.01019											O
FGSG_02139	related to multidrug resistance-associated protein	3987	273.14	31.59	29.19	282.5	32.98	44.5	111.307	119.993	0.943278	1.07804							O		O		O
FGSG_02140	related to tol protein	1425	145.15	128.3	111.18	175.23	114.31	113.35	128.21	134.297	0.801825	1.04747
FGSG_02141	conserved hypothetical protein	729	2986.57	1615.1	1324.3	3119.2	1756.68	2312.84	1975.32	2396.24	0.551048	1.21309
FGSG_02142	related to cell surface ferroxidase	1758	1169.93	1594.66	2152.2	2139.91	2178.14	1943	1638.93	2087.02	0.201667	1.2734	O								O		O	O
FGSG_02143	related to high-affinity iron permease	1020	2313.39	2879.89	3511.15	3541.89	4775.43	3912.14	2901.48	4076.49	0.0798125	1.40497									O			O
FGSG_02144	conserved hypothetical protein	756	3554.31	4971.15	4564.87	5461.42	6923.24	7414.82	4363.44	6599.83	0.0363384	1.51253
FGSG_02145	probable MUP1 - High affinity methionine permease	1578	571.98	146.76	131.1	341.15	391.28	377.55	283.28	369.993	0.582519	1.3061	O					O	O		O
FGSG_02146	probable succinyl-CoA 3-ketoacid-coenzyme A transferase, mitochondrial precursor	1572	141.25	111.14	95.71	182.5	111.11	69.16	116.033	120.923	0.897624	1.04214	O	O
FGSG_02147	related to ECM14 - involved in cell wall biogenesis and architecture	1278	75.48	25.43	17.17	33.26	29.18	33.15	39.36	31.8633	0.702534	0.809536	O					O	O								O
FGSG_02148	conserved hypothetical protein	852	1269.62	462.56	514.12	1533.99	399.25	376.15	748.767	769.797	0.965926	1.02809
FGSG_02151	conserved hypothetical protein	1401	19.67	14.5	6.71	11.38	1	3.78	13.6267	5.38667	0.166561	0.395303
FGSG_02152	related to tol protein	3348	1	1	1	1	1	1	1	1	#DIV/0!	1
FGSG_02153	conserved hypothetical protein	2130	1	1	1	1	1	1	1	1	#DIV/0!	1
FGSG_02154	conserved hypothetical protein	1125	373.59	717.85	454.15	382.52	459.91	529.58	515.197	457.337	0.633567	0.887693
FGSG_02155	related to integral membrane protein PTH11	1374	85.25	29.57	66.16	61.87	139.39	111.21	60.3267	104.157	0.191664	1.72654
FGSG_02158	related to tetracycline resistance proteins	1284	128.78	72.78	75.68	82.75	166.97	115.48	92.4133	121.733	0.391281	1.31727
FGSG_02159	conserved hypothetical protein	405	51.14	21.16	15.48	39.35	28.23	58.84	29.26	42.14	0.416486	1.44019	O			O								O
FGSG_02160	probable aldehyde dehydrogenase	1488	55.56	13.65	37.92	57.13	21.13	12.46	35.71	30.24	0.779813	0.846822	O	O					O		O		O				O
FGSG_02161	conserved hypothetical protein	1323	166.65	181.19	184.8	88.35	131.8	86.16	177.547	102.103	0.00893237	0.575079
FGSG_02162	conserved hypothetical protein	411	167.64	19.77	38.13	142.19	118.24	51.54	75.18	103.99	0.621064	1.38321
FGSG_02163	probable sulfate permease II	2373	479.17	41.19	43.59	154.48	116.11	135.12	187.983	135.237	0.736192	0.719408	O								O			O
FGSG_02164	hypothetical protein	996	6.92	4.18	28.32	5.33	17.22	11.63	13.14	11.3933	0.844862	0.867073
FGSG_02165	related to ADH7 - NADP(H)-dependent alcohol dehydrogenase	996	83.11	36.71	47.21	74.68	146.37	141.9	55.6767	120.983	0.0736446	2.17296	O	O					O								O
FGSG_02168	related to ARG8 - acetylornithine aminotransferase	1428	144.75	14.23	37.32	63.25	44.14	37.19	65.4333	48.1933	0.695476	0.736526	O						O
FGSG_02169	conserved hypothetical protein	1593	118.13	7.65	21.64	6.67	68.19	44.88	49.14	39.9133	0.824984	0.812237
FGSG_02170	related to chitinase	900	153.11	158	146.27	224.32	276.32	311.86	152.46	270.833	0.00991293	1.77642	O														O
FGSG_02171	conserved hypothetical protein	594	11.6	6.84	5.28	8.94	24.16	4.46	7.90667	12.52	0.501886	1.58347
FGSG_02172	conserved hypothetical protein	786	17.53	11.34	11.96	13.52	18.18	13.48	13.61	15.06	0.594638	1.10654
FGSG_02173	related to covalently-linked cell wall protein	1338	1	9.11	2.34	27.8	8.55	13.85	4.15	16.7333	0.115022	4.03213															O
FGSG_02176	hypothetical protein	609	1	1	1	1	1	1	1	1	#DIV/0!	1
FGSG_02177	conserved hypothetical protein	501	1	1	1	1	1	1	1	1	#DIV/0!	1
FGSG_02178	conserved hypothetical protein	435	1	46.7	1	24.43	1	1	16.2333	8.81	0.686913	0.54271
FGSG_02179	conserved hypothetical protein	1692	1	1	3.71	3.14	1	1	1.90333	1.71333	0.876895	0.900175
FGSG_02180	related to tol protein	1746	43.41	141.95	111.3	42.6	83.5	81.38	98.8867	69.16	0.405584	0.699387
FGSG_02181	conserved hypothetical protein	486	1	1	1	1	1	1	1	1	#DIV/0!	1
FGSG_02182	conserved hypothetical protein	921	82.29	48.53	64.66	98.17	148.98	155.25	65.16	134.133	0.0283328	2.05852
FGSG_02183	conserved hypothetical protein	1578	21.83	5.15	3.97	6.73	14.49	23.49	10.3167	14.9033	0.575362	1.44459
FGSG_02184	conserved hypothetical protein	1350	15.31	48.15	31.18	27.55	16.94	54.92	31.5467	33.1367	0.919413	1.0504
FGSG_02185	conserved hypothetical protein	2001	21.66	34.52	31.33	114.17	197.14	169.38	29.17	160.23	0.00605259	5.49297
FGSG_02186	probable TOB3 (member of AAA-ATPase family)	2013	6.85	58.53	48.27	97.65	195.96	181.53	37.8833	158.38	0.0250182	4.18073
FGSG_02189	probable glycosylasparaginase	1026	886.42	455.39	326.89	1171.89	541.5	593.58	556.233	768.99	0.46472	1.3825	O					O
FGSG_02190	conserved hypothetical protein	585	47.11	76.4	26.79	45.41	122.16	117.68	50.1	95.0833	0.192567	1.89787
FGSG_02191	related to GPI-anchor transamidase complex subunit Gpi16	1749	1638.76	2288.14	1991.17	2118.13	2619.91	2581.29	1972.69	2439.78	0.132077	1.23678	O	O				O	O						O
FGSG_02192	probable U1 snRNP protein	777	3123.75	4319.13	4191.53	2461.55	4411	3724.78	3878.14	3532.44	0.640451	0.910861				O			O
FGSG_02193	conserved hypothetical protein	1140	3361.34	3539.11	2383.84	2842.84	2771.77	2722.23	3094.76	2778.95	0.430869	0.897951
FGSG_02194	conserved hypothetical protein	414	49.93	9.81	7.57	25.67	96.67	57.56	22.4367	59.9667	0.203528	2.67271
FGSG_02195	conserved hypothetical protein	426	1	1	1	1	1	1	1	1	#DIV/0!	1
FGSG_02198	conserved hypothetical protein	1308	15.8	1	4.79	16.25	13.11	6.17	7.19667	11.8433	0.433716	1.64567
FGSG_02199	conserved hypothetical protein	1383	154.44	261.46	167.72	213.6	157.18	231.67	194.54	200.817	0.884248	1.03226
FGSG_02201	conserved hypothetical protein	867	254.3	98.41	79.54	98.15	224.2	158.81	144.083	160.387	0.817771	1.11315
FGSG_02202	probable endoglucanase IV precursor	1008	1114.78	314.39	578.38	1133.15	1718.52	3155.17	669.183	2002.28	0.107698	2.99212	O
FGSG_02203	related to glycerate dehydrogenase	1113	92.86	47.46	31.98	57.28	21.55	35.69	57.4333	38.1733	0.411281	0.664655	O
FGSG_02204	related to serine protease	1614	1583.74	431.46	318.5	977.64	611.4	564.36	777.9	717.8	0.894336	0.922741						O
FGSG_02206	related to agmatinase	1188	11.6	31.78	7.92	1	12.13	2.23	17.1	5.12	0.218308	0.299415	O						O
FGSG_02207	related to ethionine resistance protein	1491	4.62	1	1	1	1	1	2.20667	1	0.373901	0.453172
FGSG_02208	related to cholin permease	1578	4.37	1	1	1	1	6.71	2.12333	2.90333	0.741958	1.36735									O
FGSG_02210	conserved hypothetical protein	747	175.25	191.36	83.92	234.7	631.4	825.92	150.177	564.007	0.0797257	3.75562
FGSG_02211	conserved hypothetical protein	543	367.97	284.33	253.99	469.64	426.41	594.92	302.097	496.99	0.0329756	1.64514
FGSG_02212	related to BCS1 - mitochondrial protein of the AAA family of ATPases	1458	718.84	1181.21	995.37	488.29	1151.86	1191.49	965.14	943.88	0.939843	0.977972	O	O				O	O		O						O
FGSG_02213	conserved hypothetical protein	399	34.54	1	39.28	93.21	257.91	265.45	24.94	205.523	0.0347839	8.24071
FGSG_02214	conserved hypothetical protein	990	13.92	21.52	22.16	37.57	11.55	26.75	19.2	25.29	0.488777	1.31719
FGSG_02215	conserved hypothetical protein	2232	345.73	478.74	418.49	559.37	517.16	511.82	414.32	529.45	0.049395	1.27788
FGSG_02216	related to lipoxygenase 1	2238	1	1	1	121.17	29.38	74.54	1	75.03	0.0491247	75.03	O
FGSG_02217	related to srpA precursor	1137	42.42	35.73	38.59	182.23	113.18	246.86	38.9133	180.757	0.0213846	4.64511
FGSG_02218	conserved hypothetical protein	1041	225.13	121.99	12.14	51.14	21.97	12.72	119.753	28.61	0.218964	0.238908
FGSG_02220	related to aldehyde dehydrogenase (NAD+), mitochondrial	1455	151.53	25.13	73.25	91.29	411.61	414.11	83.3033	305.67	0.121294	3.66936	O	O					O		O		O				O
FGSG_02221	putative protein [EST hit]	249	525.74	717.94	1246.23	2191	677.32	616.15	829.97	1161.49	0.584586	1.39944
FGSG_02223	conserved hypothetical protein	642	139.52	75.94	58.59	124.13	138.13	91.74	91.35	118	0.397791	1.29174
FGSG_02224	conserved hypothetical protein	1092	397.49	431.59	476.48	977.91	824.58	982.15	435.187	928.213	0.000960042	2.13291
FGSG_02225	conserved hypothetical protein	393	3856.94	5145.14	6492.25	2582.17	2429.39	2513.15	5164.78	2508.24	0.0252177	0.485643
FGSG_02228	conserved hypothetical protein	1995	27.63	34.62	17.28	61.25	57.31	74.33	26.51	64.2967	0.00630308	2.42537
FGSG_02230	conserved hypothetical protein	852	2231.94	2861.2	2924.76	1818.36	3221.88	3194.88	2672.63	2745.04	0.894672	1.02709
FGSG_02231	conserved hypothetical protein	753	1345.14	1181.64	1182.28	1481.67	489.71	636.48	1236.35	869.287	0.307126	0.703105
FGSG_02232	conserved hypothetical protein	2934	359.29	192.48	162.39	333.18	299.1	394.39	238.053	342.223	0.196489	1.43759
FGSG_02233	related to protein carrier KAP123	3306	15355.4	6321.72	9751.35	11683.5	8625.74	11945.2	10476.1	10751.5	0.927435	1.02628						O			O
FGSG_02234	conserved hypothetical protein	534	916.17	654.33	598.72	1571.96	1894.98	1611.63	723.073	1692.86	0.00235085	2.3412
FGSG_02235	conserved hypothetical protein	951	289.8	636.57	448.25	586.59	589.14	665.46	458.207	613.73	0.207401	1.33942
FGSG_02236	probable Modin	2115	1263.96	1492.61	1141.15	959.58	1774.59	1754	1299.24	1496.06	0.531064	1.15149
FGSG_02237	related to CDC4 - cell division control protein	3093	1531.35	1523.76	1527.2	1954.74	1991.71	2456.99	1527.44	2134.48	0.0198448	1.39743			O
FGSG_02238	conserved hypothetical protein	3132	937.13	941.49	693.54	1282.41	985.7	1184.69	857.387	1150.93	0.0703072	1.34237
FGSG_02240	conserved hypothetical protein	1542	3467.29	1714.74	1516.25	1915.66	1513.42	1919.51	2232.76	1782.86	0.517361	0.798502
FGSG_02241	hypothetical protein	1062	1	1	1	5	1	1	1	2.33333	0.373901	2.33333
FGSG_02242	hypothetical protein	1347	31.69	1	6.98	59.16	8.49	21.62	13.2233	29.7567	0.406826	2.25032
FGSG_02243	hypothetical protein	573	24.15	1	21.88	64.9	39.91	36.97	15.6767	47.26	0.0518653	3.01467
FGSG_02244	related to cytosolic nonspecific dipeptidase	2724	2547.14	962.13	919.4	2496.49	1485.93	1541.72	1476.22	1841.38	0.592139	1.24736
FGSG_02245	conserved hypothetical protein	960	6151.67	5132.18	5171.65	6171.64	7664.43	8578.19	5485.17	7471.42	0.0627979	1.36211
FGSG_02246	hypothetical protein	1188	1	3.42	5.28	17.89	12.13	21.16	3.23333	17.06	0.00902523	5.27629
FGSG_02247	related to 1-acyldihydroxyacetone-phosphate reductase	891	6294.48	5618.73	5121.17	8252.5	4898.96	5261.14	5678.13	6137.53	0.701622	1.08091	O
FGSG_02248	related to zinc transporter	1557	4.43	21.88	6.14	6.82	5.51	5.1	10.8167	5.81	0.42014	0.537134									O			O
FGSG_02249	conserved hypothetical protein	606	1	26.82	1	8.77	1	13.11	9.60667	7.62667	0.841932	0.793893
FGSG_02251	related to nonribosomal peptide synthetase MxcG (component of the myxochelin iron transport regul	3156	41.48	114.58	71.52	121.21	89.67	111.75	75.86	107.543	0.243466	1.41766
FGSG_02252	probable SIT1 - Transporter of the bacterial siderophore ferrioxamine B	1761	1158.1	1887.26	1819.19	3214	2771.87	2611.31	1621.52	2865.73	0.0133776	1.76731	O								O		O	O
FGSG_02253	hypothetical protein	660	21.88	1	23.75	1	12.99	4.11	15.5433	6.03333	0.306974	0.388162
FGSG_02254	conserved hypothetical protein	759	36.31	58.88	8.26	398.99	244.8	279.19	34.4833	307.66	0.00506289	8.92199
FGSG_02255	conserved hypothetical protein	666	4221.84	652.75	423.58	147419	39298.3	53367.5	1766.06	80028.4	0.0825356	45.3148
FGSG_02257	conserved hypothetical protein	855	1	1	1	6.21	1	1	1	2.73667	0.373901	2.73667
FGSG_02259	related to ATP adenylyltransferase II	840	164.15	188.64	134.33	246.67	197.37	217.51	162.373	220.517	0.0520829	1.35808
FGSG_02260	hypothetical protein	435	1	1	1	1	1	1	1	1	#DIV/0!	1
FGSG_02262	conserved hypothetical protein	969	31489.1	56311.5	52813.9	36711.9	44119.9	43866.6	46871.5	41566.1	0.549561	0.88681
FGSG_02263	conserved hypothetical protein	1101	56.32	7.38	45.55	332.96	467.33	384.8	36.4167	395.03	0.00101834	10.8475
FGSG_02264	related to cholin permease	1554	31.14	41.83	16.14	34.19	7.36	27.26	29.7033	22.9367	0.570466	0.772192									O
FGSG_02266	related to short-chain alcohol dehydrogenase	822	1	9.89	1	1	13.91	1	3.96333	5.30333	0.810244	1.3381	O	O					O		O
FGSG_02267	related to 15-hydroxyprostaglandin dehydrogenase	954	28.89	51.11	39.43	27.85	44.95	19.43	39.81	30.7433	0.410562	0.772252
FGSG_02268	conserved hypothetical protein	1722	48.11	77.86	51.97	61.71	94.62	78.42	59.3133	78.25	0.228262	1.31926
FGSG_02269	conserved hypothetical protein	714	7613.63	11132.2	9658.11	5931.44	9244.18	8114.29	9467.98	7763.3	0.293026	0.819954
FGSG_02270	conserved hypothetical protein	1326	665.19	753.75	511.14	564.94	1791.43	1717.34	643.36	1357.9	0.15116	2.11064
FGSG_02272	related to HNM1 - choline permease	1662	3258.4	3671.77	2438.54	4468.93	5178.96	4612.76	3122.9	4753.55	0.0181194	1.52216									O
FGSG_02273	probable aldehyde dehydrogenase	1503	193687	212228	146322	122687	76256	69428.5	184079	89457.1	0.0214039	0.485971	O	O					O		O		O				O
FGSG_02274	conserved hypothetical protein	1026	429.78	491.13	299.39	357.3	517.17	446.48	406.767	440.317	0.669864	1.08248
FGSG_02275	conserved hypothetical protein	564	427.56	79.24	94.48	1715.11	1875.28	2611.95	200.427	2067.45	0.00333721	10.3152
FGSG_02276	hypothetical protein	792	252.28	466.82	459.19	523.23	791.43	832.48	392.763	715.713	0.0542784	1.82225
FGSG_02278	related to HNM1 - Choline permease	1590	1	1	1	1	3.6	1	1	1.86667	0.373901	1.86667									O
FGSG_02279	related to peroxisomal amine oxidase (copper-containing)	2022	11.22	2.11	21.7	57.81	38.17	11.79	11.6767	35.9233	0.169434	3.07651	O
FGSG_02280	related to cis-1,2-dihydro-1,2-dihydroxynaphthalene dehydrogenase	765	919.65	1111	688.35	1298.69	1418.71	1193.77	906.333	1303.72	0.0454039	1.43846	O	O					O		O		O
FGSG_02281	related to C4-dicarboxylate transport protein mae1	1341	14514.5	47918.7	73752.2	21221.3	42543.3	39571.4	45395.1	34445.3	0.583763	0.758789									O
FGSG_02282	conserved hypothetical protein	1071	2496.16	4336.15	5718.71	3353.39	6798.11	5894.11	4183.67	5348.54	0.449425	1.27843
FGSG_02284	conserved hypothetical protein	858	3444.95	2438.69	1818.34	2991.8	3274.98	3147.85	2567.33	3138.21	0.300924	1.22236
FGSG_02285	conserved hypothetical protein	909	1	8.94	21.69	17.53	116.35	122.35	10.5433	85.41	0.0959016	8.10085
FGSG_02286	conserved hypothetical protein	744	676.12	196.59	219.18	842.63	699.26	1128.2	363.963	890.03	0.0587612	2.44538
FGSG_02287	related to POX1 - acyl-CoA oxidase	2091	1113.72	297.29	318.8	1171.32	485.31	712.81	576.603	789.813	0.560143	1.36977	O	O							O
FGSG_02288	related to ECM32 - DNA dependent ATPase/DNA helicase B	5673	97.16	29.36	43.65	646.19	647.49	948.45	56.7233	747.377	0.00254029	13.1758
FGSG_02289	conserved hypothetical protein	1146	2291.62	953.68	712.93	11797.2	8458.35	11141.5	1319.41	10465.7	0.00128033	7.9321
FGSG_02290	conserved hypothetical protein	1788	393.15	356.75	131.48	359.54	298.96	265.19	293.793	307.897	0.878199	1.048
FGSG_02291	related to ADH5 - alcohol dehydrogenase V	1086	88.82	78.56	176.16	313.1	355.34	256.11	114.513	308.183	0.0101572	2.69124	O	O					O				O				O
FGSG_02293	conserved hypothetical protein	1461	1	1	1	1	3.91	9.16	1	4.69	0.19713	4.69
FGSG_02294	conserved hypothetical protein	891	1	1	1	1	1	1	1	1	#DIV/0!	1
FGSG_02296	probable aldehyde dehydrogenase	1488	4.63	1	1	3.57	1	3.56	2.21	2.71	0.752726	1.22624	O	O					O		O		O				O
FGSG_02297	conserved hypothetical protein	972	1	4.18	1	1	8.82	2.72	2.06	4.18	0.460388	2.02913
FGSG_02298	probable taurine dioxygenase	1074	1	11.35	1	9.89	7.98	4.93	4.45	7.6	0.44708	1.70787	O
FGSG_02299	related to selenocysteine lyase	1131	1	1	1	1	1	1	1	1	#DIV/0!	1	O						O
FGSG_02300	conserved hypothetical protein	1572	1	1	1	1	1	1	1	1	#DIV/0!	1
FGSG_02301	related to naringenin,2-oxoglutarate 3-dioxygenase	993	1	1	1	1	1	1	1	1	#DIV/0!	1
FGSG_02302	related to 2,4-dihydroxyhept-2-ene-1,7-dioic acid aldolase	936	7.36	43.41	33.49	22.7	64.13	16.97	28.0867	34.6	0.740412	1.2319
FGSG_02304	probable ornithine aminotransferase	1329	1	1	1	1	6.45	1	1	2.81667	0.373901	2.81667	O						O
FGSG_02305	related to amidohydrolase AmhX	1257	5.48	16.16	7.48	21.13	43.21	23.17	9.70667	29.17	0.0664141	3.00515	O
FGSG_02306	related to proline oxidase	1443	1	1	1	1	1	1	1	1	#DIV/0!	1	O
FGSG_02307	conserved hypothetical protein	1365	11.1	2.98	6.89	54.49	77.48	112.81	6.99	81.5933	0.0120889	11.6729
FGSG_02308	related to alanine racemase	1386	4464.12	3281.23	2157.98	3413.9	4125.87	4163.55	3301.11	3901.11	0.445095	1.18176
FGSG_02309	conserved hypothetical protein	456	362.63	53.46	61.86	4124.44	7981.16	15887.4	159.317	9331	0.0570993	58.5689
FGSG_02310	conserved hypothetical protein	1077	44.78	7.54	23.28	34.53	66.35	98.34	25.2	66.4067	0.125801	2.63519
FGSG_02312	related to maltose permease (MalP)	1719	112.23	49.63	21.88	129.81	123.15	55.45	61.2467	102.803	0.309725	1.67851
FGSG_02313	conserved hypothetical protein	318	86.67	76.66	19.71	183.78	26.97	91.59	61.0133	100.78	0.471366	1.65177
FGSG_02314	related to beta-mannosidase	2685	17.96	1	4.67	1.98	6.39	15.78	7.87667	8.05	0.980201	1.02201	O
FGSG_02315		22920	131.16	13.29	61.86	98.15	74.83	119.87	68.77	97.6167	0.474574	1.41947
FGSG_02316	related to multidrug resistance protein	4392	1196.95	661.5	1125.47	1192.73	1263.95	1355.3	994.64	1270.66	0.188484	1.27751	O						O		O		O	O
FGSG_02317	conserved hypothetical protein	1074	16236.8	11958	14455.3	13935.2	18177.4	25411.6	14216.7	19174.7	0.237515	1.34875
FGSG_02318	conserved hypothetical protein	2346	2.94	5.2	1.34	9.16	21.71	13.54	3.16	14.8033	0.0388263	4.6846
FGSG_02319	conserved hypothetical protein	609	22.63	6.67	11.29	34.9	4.69	21.74	13.53	20.4433	0.52533	1.51096
FGSG_02320	pathway specific binuclear zinc cluster transcription factor for the aurofusarin gene cluster	1197	2929.79	593.99	987.21	2725.22	1244.19	1526.36	1503.66	1831.92	0.719925	1.21831
FGSG_02321	oxidoreductase that catalyses the conversion of dimeric 9-hydroxyrubrofusarin to aurofusarin	1521	7891.99	3924.11	5144.82	4848.27	3514.43	3894.38	5653.64	4085.69	0.274258	0.722666
FGSG_02322	aurofusarin/rubrofusarin efflux pump AFLT	1635	3511.27	181.4	7927.22	3571.14	691.59	681.81	3873.3	1648.18	0.413516	0.425524									O		O
FGSG_02323	binuclear zinc cluster transcription factor that regulates the ratio between aurofusarin and rubr	2013	2211.8	825.5	4468.91	2187.95	1138.15	966.82	2502.07	1430.97	0.396207	0.571916
FGSG_02324	polyketide synthase that catalyse the condensation of one acetyl-CoA and six malonyl-CoA resultin	6204	65.52	1.31	1	85.64	2.3	14.94	22.61	34.2933	0.745985	1.51673
FGSG_02325	conserved hypothetical protein	459	361.26	1	1	611.89	6.23	51.92	121.087	223.347	0.678013	1.84452
FGSG_02326	o-methyltransferase that catalyse the methylation of nor-rubrofusarin resulting in formation of r	1320	339.28	1	1	358.21	17.32	84.25	113.76	153.26	0.809726	1.34722	O										O
[truncated: 11,822 more rows]
