# Supplementary material for: A novel transcription factor gene FHS1 is involved in the DNA damage response in Fusarium graminearum
Source: Sci Rep. 2016 Feb 18;6:21572. doi: 10.1038/srep21572 (PMC4757864; doi:10.1038/srep21572)
Supplement: Supplementary Dataset 2 [file srep21572-s3.xls]

## Sheet: FHS1
Supplementary Dataset 2. RNA-seq data of genes related to DNA repair.
Locus ID	Gene annotation	glen	Z-3639-1	Z-3639-2	Z-3639-3	fhs1-1	fhs1-2	fhs1-3	Z-3639 mean	fhs1 mean	t-test	fhs1/WT
FGSG_00281	conserved hypothetical protein	1260	1246.74	2357.13	2174.72	1762.51	2357.15	2612.17	1926.2	2243.94	0.49727	1.16496
FGSG_00292	related to excision repair protein RAD4	2310	4131.96	2891.52	3811.56	2776.12	2677.86	3218.75	3611.68	2890.91	0.151499	0.800434
FGSG_00327	related to replication factor C protein	3150	855.22	1194.37	1142.34	1595.54	1834	2125.89	1063.98	1851.81	0.0133376	1.74046
FGSG_00329	probable replication factor C 38K chain	1065	971.41	1274.19	947.7	1381.84	1441.34	1641.95	1064.43	1488.38	0.0320054	1.39828
FGSG_00350	probable ASF1 - anti-silencing protein	840	13821.8	13161.9	13119.2	17114.9	21435.2	21918.4	13367.6	20156.2	0.0117171	1.50783
FGSG_00361	related to PSO2 - DNA repair protein	2538	597.23	841.44	783	862.45	841.34	1124.52	740.557	942.77	0.159307	1.27306
FGSG_00509	related to double-strand-break repair protein rad21	1872	5542.83	6767.17	7692.16	5273.11	8531.3	8993.24	6667.39	7599.22	0.520925	1.13976
FGSG_00559	probable 26S proteasome regulatory subunit YTA3	1323	7921.14	11981.8	8825.3	7557.65	9387.99	8418.13	9576.09	8454.59	0.44959	0.882885
FGSG_00797	probable deoxyribodipyrimidine photo-lyase PHR	1902	43.47	51.27	52.74	67.14	142.78	162.88	49.16	124.267	0.0623477	2.5278
FGSG_00911	probable uracil-DNA glycosylase	1119	2388.99	1898.93	2131.82	4178.11	4253.31	4278.29	2139.91	4236.57	0.000131876	1.97979
FGSG_01035	probable DNA repair protein MUS-42	3432	191.72	287.67	327.88	381.82	352.32	379.59	269.09	371.243	0.0695213	1.37963
FGSG_01052	probable proliferating cell nuclear antigen	783	7796.23	11647.6	9367.36	11419.6	12357.8	13554	9603.74	12443.8	0.090269	1.29572
FGSG_01063	probable CDC21 - thymidylate synthase	978	1634.41	2152.23	1811.81	2699.88	2227.2	2553.14	1866.15	2493.41	0.0384291	1.33612
FGSG_01132	related to MUS81 protein, involved in the repair of UV-and methylation-induced DNA damage	1746	98.65	172.2	149	416.87	273.41	238.1	139.95	309.46	0.0449224	2.21122
FGSG_01157	probable Rad51 homolog MEI-3	1047	1981.76	3178.15	2865.12	7322.28	2791.27	2749.16	2675.01	4287.57	0.359434	1.60282
FGSG_01198	probable RPT4 - 26S proteasome regulatory subunit	1176	9432.6	16316.9	13246.8	11285.3	14256.2	13671.8	12998.8	13071.1	0.975229	1.00556
FGSG_01208	probable replication factor protein	1149	1841.9	1824.6	1514.14	2959.29	2333.59	2654.81	1726.88	2649.23	0.0117047	1.53411
FGSG_01210	related to ATP dependent RNA helicase	6621	1577.57	1486.24	1779.18	1614.85	1984.26	2141.61	1614.33	1913.57	0.168955	1.18537
FGSG_01348	probable AP endonuclease	1371	1864.44	2433	1989.15	3483.77	2562.46	2746.4	2095.53	2930.88	0.0646593	1.39863
FGSG_01357	related to ATP-dependent RNA helicase	2349	651.15	1168.91	1298.35	616.15	1156.28	1131.43	1039.47	967.953	0.800418	0.931199
FGSG_01505	probable ubiquitin-conjugating enzyme E2-C	534	5986.73	4998.75	4666.48	7252.93	7189.15	7993.29	5217.32	7478.46	0.00877777	1.43339
FGSG_01545	related to ATP-dependent RNA helicase	1620	1151.5	1437.17	1259.59	757.57	1545.72	1618.35	1282.75	1307.21	0.936381	1.01907
FGSG_01605	probable 26S protease subunit RPT6	1170	16117.5	18286.6	15174.1	17255.4	17718.2	17283.8	16526.1	17419.1	0.392912	1.05404
FGSG_01627	probable histone H2A F/Z family member HTZ1	435	11245.6	21584.8	25316.3	7657.82	21331.5	16816.6	19382.2	15268.6	0.518801	0.787765
FGSG_01656	probable ATP dependent RNA helicase	3285	1994.61	1943.12	2511.89	1675.53	2369.49	2867.95	2149.87	2304.32	0.712688	1.07184
FGSG_01666	related to DNA repair protein RAD14	1140	676.9	994.34	1113.56	1276.95	1321.44	1247.3	928.267	1281.9	0.0553776	1.38096
FGSG_01689	conserved hypothetical protein	393	1455.12	899.42	1136.85	1713.35	1185.6	1117.39	1163.8	1338.78	0.51897	1.15036
FGSG_01699	probable recombinational repair protein mus-23	2163	1497.11	2145.1	1783.88	3713.83	2813.12	2962.51	1808.7	3163.15	0.0157004	1.74886
FGSG_01839	related to DNA primase large chain	1503	687.61	583.89	533.88	1185.19	994.68	1282.55	601.793	1154.14	0.00450751	1.91783
FGSG_01891	probable calmodulin	450	62815.2	96724.3	85139	57532.2	115792	94488.8	81559.5	89271	0.715628	1.09455
FGSG_01910	related to SMC1 protein	3747	2223.18	2671.74	2256.95	2555.14	3713.14	3777.87	2383.96	3348.72	0.0845139	1.40469
FGSG_01929	related to DNA mismatch repair protein PMS1	3012	631.35	711.43	733.66	731.25	996.5	921.44	692.147	883.063	0.0875955	1.27583
FGSG_02469	probable CyPBP37 protein (protein binding to CyP41)	969	62123.3	61239.2	67211.7	43517.2	71168.2	58647.3	63524.8	57777.6	0.522381	0.909528
FGSG_02540	related to DNA repair helicase ERCC6	3492	893.79	983.15	931.72	1618.8	1716.77	1547.64	936.22	1627.74	0.000237695	1.73863
FGSG_02706	related to non-snRNP spliceosome component (pre-mRNA splicing protein PRP19)	1431	7342.48	7619.18	7741.87	5795.49	8993.18	8811.43	7567.84	7866.7	0.788822	1.03949
FGSG_02724	related to RAD5 - DNA helicase	3465	214.81	348.25	371.79	492.19	613.88	661.12	311.617	589.063	0.0167476	1.89035
FGSG_02752	probable ATP dependent RNA helicase	1848	2389.84	2461.17	3197.15	2116.69	2974.54	3433.1	2682.72	2841.44	0.749582	1.05917
FGSG_02781	probable SKI2 - antiviral protein and putative helicase	3816	1227.76	1939.89	1766.11	1585.78	2119.55	2118.82	1644.59	1941.38	0.346624	1.18047
FGSG_02811	related to phospholipase a-2-activating protein	2313	4682.63	5157.24	3818.81	4961.41	2196.11	2641.13	4552.89	3266.22	0.243962	0.717394
FGSG_04028	probable DEAD box protein (putative RNA helicase)	1461	4593.27	5731.45	8118.86	3281.17	6296.2	6118.94	6147.86	5232.1	0.555693	0.851045
FGSG_04032	probable ubiquitin-protein ligase UBC4	480	8397.16	9742.52	7519.65	14611.3	11792	14524.8	8553.11	13642.7	0.0107582	1.59506
FGSG_04141	related to rad9 protein	1398	961.14	947.43	911.29	934.88	1187.8	1128.48	939.953	1083.72	0.138321	1.15295
FGSG_04253	related to 3`-5` exonuclease	960	961.71	2196.51	2523.9	736.15	2382.11	2523.78	1894.04	1880.68	0.986556	0.992946
FGSG_04254	probable histone acetyltransferase	1509	1566.19	2942.85	2911.13	1319.73	3111	2833.9	2473.39	2421.54	0.945912	0.979038
FGSG_04284	related to SYF1 - synthetic lethal with CDC40	2472	3628.9	4821.6	4865.26	3374.26	4826.66	4941.25	4438.59	4380.72	0.933019	0.986964
FGSG_04295	probable excision repair protein rhp3	2286	1627.54	2458.11	2237.73	2626.21	2411.87	2492.69	2107.79	2510.26	0.191234	1.19094
FGSG_04308	related to RNA polymerase II transcription factor	1941	2123.31	2924.21	2228.52	1864.11	2122.13	2215.9	2425.35	2067.38	0.259096	0.852406
FGSG_04386	related to DNA repair endonuclease rad2	2373	351.32	451.29	515.9	467.92	667.35	897.14	439.503	677.47	0.147919	1.54144
FGSG_05174	probable ribonucleoside-diphosphate reductase large chain (un-24)	2742	2168.48	1277.25	1491.78	4644.38	2133.91	2813.13	1645.84	3197.14	0.123242	1.94256
FGSG_05252	related to UV-damaged DNA-binding protein	3486	1788.69	1862.46	1726.38	1725.23	1657.23	1868.57	1792.51	1750.34	0.597679	0.976476
FGSG_05274	probable protein MUS-26, involved in DNA repair	675	877.82	698.22	654.75	999.6	859.68	772.79	743.597	877.357	0.231928	1.17988
FGSG_05393	probable PHO85 - cyclin-dependent protein kinase	972	6294.48	5112.18	4979.12	5367.5	5525.9	6151.4	5461.93	5681.6	0.672022	1.04022
FGSG_05409	probable small subunit of ribonucleotide reductase	1200	16558.7	15581.3	14342.8	28187.2	27746.8	34473.4	15494.3	30135.8	0.00295054	1.94497
FGSG_05421	related to DNA-directed DNA polymerase	4365	544.56	486.8	535.7	771.67	968.56	1173.81	522.353	971.347	0.0187467	1.85956
FGSG_05433	probable S3 ribosomal protein	783	319920	416369	365912	278415	342172	312181	367400	310923	0.166012	0.846279
FGSG_05453	related to DNA ligase (ATP)	2604	1168.94	1284.19	1139.91	2185.15	2173.54	2378.43	1197.68	2245.71	0.00019342	1.87505
FGSG_05520	related to cullin homolog 4A	2394	969.88	1661.48	1272.64	1261.52	1539.12	1571.6	1301.33	1457.41	0.52262	1.11994
FGSG_05522	related to PIF1 protein precursor	2460	1471.41	1679.67	1697.2	2181.29	1769.73	2181.75	1616.09	2044.26	0.0509524	1.26494
FGSG_05530	probable transitional endoplasmic reticulum ATPase	2466	13318.8	14813.3	11298.2	19173.2	8235.95	11216.9	13143.4	12875.3	0.941276	0.979602
FGSG_05700	related to MSH4 - meiosis-specific protein	2586	91.59	111.55	83.63	149.98	181.18	151.52	95.59	160.893	0.00760448	1.68316
FGSG_05858	probable translation initiation factor eIF-4A	1206	9189.41	8168.55	8465.13	8524.34	8836.32	9467.45	8607.7	8942.7	0.46071	1.03892
FGSG_05905	related to nucleotide excision repair protein RAD7	1905	419.54	599.31	461.71	1344.25	628.73	616.13	493.52	863.037	0.208502	1.74874
FGSG_05924	related to NAD+ ADP-ribosyltransferase	2259	649.65	521.58	519.23	3146.78	1858.87	2418.16	563.487	2474.6	0.00702305	4.39159
FGSG_05977	probable ubiquitin-conjugating enzyme ubcP3	501	7838.81	9253.15	8633.85	9459.19	7999.32	9328.43	8575.27	8928.98	0.599153	1.04125
FGSG_06002	related to transcription factor TFIIH chain p47	1410	3547.56	3659.5	3536.83	3111.61	3562.11	3311.81	3581.3	3328.51	0.136799	0.929415
FGSG_06027	related to replication factor C chain Rfc3	1173	2218.53	1492.85	1237.22	3655.13	2154.34	2243.83	1649.53	2684.43	0.14254	1.62739
FGSG_06221	related to IMP2 - mitochondrial inner membrane protease subunit	552	1447.88	1567.75	1719.19	1453.33	2631.68	2129.1	1578.27	2071.37	0.231986	1.31243
FGSG_06330	probable DNA mismatch repair protein MSH2	2793	911.27	683.7	711.41	1274.47	1233.27	1322.53	768.793	1276.76	0.00262919	1.66073
FGSG_06395	probable RNA helicase	5907	3256.58	2225.17	1611.48	1916.76	997.36	1114.52	2364.41	1342.88	0.142311	0.567956
FGSG_06692	probable DDR48 - heat shock protein	792	366131	112758	111135	92525.3	18768.1	14784.1	196675	42025.8	0.155191	0.213682
FGSG_06767	related to RAD23 - nucleotide excision repair protein (ubiquitin-like protein)	1146	11723.6	11621.5	9862.89	11618.5	9837.73	12216.7	11069.3	11224.3	0.876471	1.014
FGSG_06804	probable ATP-dependent RNA helicase DED1	2028	25759	15378.1	15189.6	24678	16275.9	18895.7	18775.6	19949.8	0.797596	1.06254
FGSG_06841	probable translation initiation factor eIF-4A	1191	124140	138456	141722	125679	112719	128119	134773	122172	0.155468	0.906506
FGSG_06877	related to ubiquitin-conjugating enzyme E2-18 kDa	477	8276.54	11289.3	7464.88	8153.14	7851.47	9436.96	9010.24	8480.52	0.695976	0.941209
FGSG_07043	probable EXO1 - exonuclease which interacts with Msh2p	2244	868.91	831.15	741.31	1163.14	899.34	1373.51	813.79	1145.33	0.0802567	1.4074
FGSG_07112	related to DNA mismatch repair protein	3318	577.27	799.6	663.17	869.46	1131.38	1211.43	680.013	1070.76	0.0327126	1.57461
FGSG_07164	related to dna polymerase delta small subunit	1509	1241.92	1161.45	943.14	2135.11	1354.44	1616.11	1115.5	1701.89	0.0758119	1.52567
FGSG_07175	probable DNA-directed DNA polymerase III	3315	575.72	935.14	915.28	889.48	1515.93	1659.13	808.713	1354.85	0.106954	1.67531
FGSG_07200	probable replication factor c (40 kDa subunit)	1065	2335.45	2964.21	2793.16	3447.11	4151.25	4246.59	2697.61	3948.32	0.0164107	1.46364
FGSG_07267	related to DNA repair protein rhp54	5502	272.99	335.25	322.45	369.83	383.94	441.84	310.23	398.537	0.0385339	1.28465
FGSG_07280	probable DNA helicase RAD25	2478	2797.11	3374.28	3199.15	2538.5	3933.65	3966.51	3123.51	3479.55	0.51628	1.11399
FGSG_07296	related to ATP-dependent RNA helicase	1644	5184.19	4238.38	5621.68	3183.18	4814.64	5133.26	5014.75	4377.03	0.431059	0.87283
FGSG_07329	probable glycogen synthase kinase 3 alpha	1185	14681.1	12723.6	12411.9	14115.1	12326.6	16198	13272.2	14213.3	0.51678	1.07091
FGSG_07423	probable cyclin-dependent ser/thr protein kinase KIN28	1242	871.95	1413.37	1347.67	1214.85	1136.97	1445.47	1211	1265.76	0.791826	1.04522
FGSG_07471	probable inosine triphosphate pyrophosphatase	555	9981.14	9633.85	7341.99	7619.86	7967.83	7547.71	8985.66	7711.8	0.203125	0.858234
FGSG_07549	probable MSH6 - DNA mismatch repair protein	3633	293.95	268.4	271.77	429.94	435.11	577.98	278.04	481.01	0.014514	1.73
FGSG_07857	related to CHL1 - protein of the DEAH box family	2592	414.14	537.65	413.57	518.33	756.54	726.33	455.12	667.067	0.0682821	1.46569
FGSG_07962	probable Rad54 homolog MUS-25	2418	598.38	556.17	531.48	1451.16	656.11	696.47	562.01	934.58	0.22411	1.66292
FGSG_08299	related to transcription/repair factor TFIIH subunit	1485	1411.46	1116.84	1168.14	1388.14	1268.53	1317.11	1232.15	1324.59	0.395775	1.07503
FGSG_08328	probable MGM101 - mitochondrial genome maintenance protein	924	7478.97	6934.21	7568.17	8325.75	7486.62	7791.82	7327.12	7868.06	0.161327	1.07383
FGSG_08390	related to PAN2 - component of Pab1p-stimulated poly(A) ribonuclease	3603	2185.72	2217.93	2188.82	2489.16	2159.6	2448	2197.49	2365.59	0.181938	1.07649
FGSG_08455	related to DNA repair protein MMS21	1137	836.24	917.63	953.85	1453.2	1767.41	1788.56	902.573	1669.72	0.00252975	1.84996
FGSG_08468	probable CDC28 - cyclin-dependent protein kinase	978	1135.6	1188.43	897.39	1135.36	1364.96	1286.15	1073.81	1262.16	0.168003	1.1754
FGSG_08540	related to DNA repair protein RAD16	3447	539.68	571.48	549.24	511.92	445.32	417.89	553.467	458.377	0.0320585	0.828192
FGSG_08597	related to ATP-dependent RNA helicase	1863	632.41	464.52	472.78	875.49	531.89	591.26	523.237	666.213	0.296825	1.27325
FGSG_08658	probable MUS-38 protein, involved in nucleotide excision repair	2814	688.11	681.48	551.37	976.1	619.65	627.63	640.32	741.127	0.467376	1.15743
FGSG_08663	probable ATP-dependent RNA helicase	1305	35758.8	38179.3	36121.1	37287.6	37185	35323.6	36686.4	36598.7	0.933527	0.99761
FGSG_08702	related to structural maintenance of chromosome protein (SMC)	3351	1113.36	1421.99	1294.57	1114.57	1819.53	2138.67	1276.64	1690.92	0.259433	1.32451
FGSG_08898	probable catalytic subunit of DNA polymerase zeta UPR-1	5091	162.4	175.57	185.32	446.65	234.14	247.57	174.43	309.453	0.122104	1.77408
FGSG_08914	related to DNA polymerase eta	2055	291.69	341.16	316.58	364.53	365.84	441.67	316.477	390.68	0.0640444	1.23447
FGSG_09166	related to TFB3 - TFIIH subunit (transcription/repair factor)	1095	2535.73	3315.98	2916.91	1557.46	3516.38	3161.41	2922.87	2745.08	0.795959	0.939173
FGSG_09229	related to phosphotyrosyl phosphatase activator PTPA	1338	2134.11	2134.7	1897.54	2823.19	2493.2	2457.92	2055.45	2591.44	0.0189002	1.26076
FGSG_09259	related to switching protein SWI10	1161	747.74	741.89	461.67	1674.85	694.32	911.88	650.433	1093.68	0.228349	1.68147
FGSG_09295	conserved hypothetical protein	423	17656.4	16395.7	13627.1	15751.1	13346.6	13518.7	15893.1	14205.5	0.300327	0.893814
FGSG_09630	probable ubiquitin-conjugating enzyme E2	531	11197.7	12387.7	9852.11	11616.2	9631.71	8816.36	11145.8	10021.4	0.367592	0.899119
FGSG_09716	related to DNA repair protein rhp55	1221	2153.99	2315.98	2169.22	2311.5	4174.25	3811.29	2213.06	3432.35	0.100223	1.55095
FGSG_09728	related to DNA mismatch repair protein	2214	1771.71	1383.66	1166.58	1611.17	796.62	893.4	1440.65	1100.4	0.33673	0.76382
FGSG_09766	related to putative RNA helicase involved in ribosome biogenesis	2694	1562.63	2622.64	3755.77	1437.66	2975.25	3264.17	2647.01	2559.03	0.922526	0.96676
FGSG_09801	related to DNA topoisomerase II	4953	1512.18	1135.28	1318.84	1828.87	1881.87	2114.74	1322.1	1941.83	0.0114012	1.46874
FGSG_09838	related to DNA repair protein rad18	3456	781.49	751.14	789.16	948.5	1542.58	1695.54	773.93	1395.54	0.052728	1.80319
FGSG_09899	related to DNA directed DNA polymerase II chain B	2328	929.31	787.1	767.46	1328.21	1149.31	1393.33	827.957	1290.28	0.00654148	1.55839
FGSG_09930	probable HUPF1 protein	3252	2661.14	3124.69	3247.23	2159.77	2947.31	3126.67	3011.02	2744.58	0.484776	0.911513
FGSG_09935	probable ubiquitin--protein ligase hus5	477	11385.4	11814	11111.4	8676.53	9738.18	11912.5	11436.9	10109.1	0.244504	0.883898
FGSG_09978	conserved hypothetical protein	216	3253.56	2859.18	3191.93	3641.28	2461.51	2464.12	3101.56	2855.64	0.582261	0.920711
FGSG_10040	probable transcription elongation complex subunit (CDC68)	3105	2131.21	3487.17	3194.12	2913.67	4823.14	4962.36	2937.5	4233.06	0.171529	1.44104
FGSG_10066	probable casein kinase I cki2	1362	12778.2	14631.8	14896.8	11125	18911.5	18412.8	14102.3	16149.8	0.475544	1.14519
FGSG_10087	probable RNA helicase DBP5	1467	4729.47	4237.39	4587.38	5717.59	4267.33	4541.32	4518.08	4842.08	0.527049	1.07171
FGSG_10090	related to MAG1 - 3-methyladenine DNA glycosylase	1077	1174.75	1192.19	954.6	1553.9	1651.89	1512.2	1107.18	1572.66	0.00587107	1.42042
FGSG_10158	probable Double Strand Break repair protein mus-11	1560	892.15	1351.7	1139.26	2131.95	1596.11	1641.36	1127.7	1789.81	0.03796	1.58713
FGSG_10391	probable pre-mRNA splicing protein PRP2	3036	813.37	1121.18	989.17	586.23	1191.31	1273.36	974.573	1016.97	0.865212	1.0435
FGSG_10482	related to bifunctional polynucleotide phosphatase/kinase	1389	1676.59	1717.11	1487.12	2714.23	2745.34	2531.61	1626.94	2663.73	0.000439422	1.63726
FGSG_10716	related to dna exoribonuclease Dhp1p	2943	1981.58	2634.16	2518.21	1583.2	2688.55	3113.16	2377.98	2461.64	0.874835	1.03518
FGSG_10757	probable ATP-binding protein PRP16	2307	2287.67	1426.51	1979.59	1849.25	1745.85	1884.63	1897.92	1826.58	0.79378	0.962408
FGSG_10789	probable DNA repair endonuclease rad2	1188	637.95	1187.55	931.37	697.65	1482.2	1673.88	918.957	1284.58	0.340513	1.39786
FGSG_10791	probable ATP-dependent RNA helicase DHH1	1461	4923.38	5278.17	4991.25	4618.28	4145.94	4973.19	5064.27	4579.14	0.138995	0.904205
FGSG_10805	probable ubiquitin conjugating enzyme ubc1	444	112312	139631	127415	119775	111186	124611	126453	118524	0.419622	0.937298
FGSG_10860	related to endo-exonuclease yNucR	1623	2148.15	1381.84	1475.5	1279.93	1343.84	1511.75	1668.5	1378.51	0.312353	0.826197
FGSG_10862	related to basic transcription factor 2 (35 kd SU)	1068	3191.13	2991.12	2619.12	3258.34	3276.17	3513.18	2933.79	3349.23	0.0900206	1.14161
FGSG_11597	probable 26S proteasome regulatory particle chain RPT5	1380	13561.1	23971.2	18714.6	15599.7	22171.8	22198.5	18749	19990	0.755524	1.06619
FGSG_11627	probable HTA2 - histone H2A.2	405	195639	233823	253112	135112	288112	313515	227525	245579	0.771968	1.07935
FGSG_11814	probable RAD50 homolog uvs-6	3924	384.53	615.71	428.15	1131.89	821.26	878.58	476.13	943.91	0.0170421	1.98246
FGSG_11856	related to RAD13	3411	1296.78	1188.74	1154.93	1171.29	878.26	858.57	1213.48	969.373	0.090276	0.798835
FGSG_11941	related to MSH5 - meiosis-specific protein	2748	221.64	445.13	272.61	291.94	759.36	736.17	313.127	595.823	0.164655	1.90282
FGSG_12264	conserved hypothetical protein	1965	761.87	669.91	717.82	751.64	712.63	894.76	716.533	786.343	0.31907	1.09743
FGSG_12683	probable RAD6 - E2 ubiquitin-conjugating enzyme	357	12313.1	11767.6	11387.7	11114.8	12859.4	14122.1	11822.8	12698.8	0.391332	1.07409
FGSG_12711	related to ATP-dependent DNA helicase II, 70 kDa subunit	1935	1456.31	2321.16	1668.47	3914.32	2194.78	2359.16	1815.31	2822.75	0.17204	1.55497
FGSG_13318	probable UVSB PI-3 kinase	7515	245.71	294.65	281.12	691.41	416.13	474.26	273.827	527.267	0.0407161	1.92555
FGSG_13490	probable UV-endonuclease UVE-1	1863	384.62	231.17	213.68	315.14	318.41	363.86	276.49	332.47	0.378105	1.20247
FGSG_15791	related to G/U mismatch-specific uracil DNA glycosylase	963	393.5	443	455.69	313.43	516.49	712.16	430.73	514.027	0.514681	1.19338
FGSG_15808	related to DNA repair protein rad8	3441	161.18	239.69	134.82	316.52	241.18	336.28	178.563	297.993	0.0492778	1.66884
FGSG_16145	probable RNA helicase dbp2 (DEAD box protein)	1665	18319.3	16175.9	21549.7	15335.5	23122.8	23737.3	18681.6	20731.8	0.547318	1.10974
FGSG_16323	related to CDC28 Cyclin-dependent protein kinase EC:2.7.1.37	954	2165.53	2819.34	2891.33	3291.29	3664.55	4135.69	2625.4	3697.18	0.0332624	1.40823
FGSG_16572	probable nucleotide exsicion repair protein RAD16	3192	392.85	469.68	298.52	1268.29	592.84	583.17	387.017	814.767	0.139143	2.10525
FGSG_16598	probable DNA polymerase epsilon, calytic chain POL2	6645	448.96	446.34	433.97	683.59	1335.7	1491.91	443.09	1170.4	0.0424924	2.64145
FGSG_16632	related to DNA ligase I	2646	262.99	411.76	362.49	387.52	556.37	533.38	345.747	492.423	0.099389	1.42423
FGSG_16714	related to Deoxyribodipyrimidine photolyase	1902	235.46	211.48	214.35	229.15	214.4	218.57	220.43	220.707	0.976271	1.00126
FGSG_16720	probable Chromatin assembly factor 1 subunit c	1302	2667.16	3735.26	3394.46	3929.54	5339.43	5515.27	3265.63	4928.08	0.0485246	1.50908
FGSG_16722	related to MUTS protein homolog 1	3294	1185.97	1511.18	1191.41	2154.82	2655.46	2449.35	1296.19	2419.88	0.00340592	1.86692
FGSG_16767	related to N-glycosylase/DNA lyase [Includes: 8-oxoguanine DNA glycosylase; DNA-lyase]	1191	659.49	549.23	713.22	597.75	916.84	989.35	640.647	834.647	0.20878	1.30282
FGSG_16955	related to deoxyribodipyrimidine photo-lyase	2094	924.58	364.77	613.72	4143.21	5616.14	6468.11	634.357	5409.15	0.00239082	8.52699
FGSG_16980	probable casein kinase-1 hhp1	1116	41246.6	32517.8	33413.4	51167.2	41234.6	43461.2	35726	45287.7	0.0796504	1.26764
FGSG_17013	probable ubiquitin-conjugating enzyme E2	450	11743.5	12189.4	11695.1	15891.3	11294.4	14522.3	11876	13902.6	0.213627	1.17065
FGSG_17197	related to campothecin resistance conferring protein	2406	292.19	616.23	452.16	697.78	723.54	758.27	453.527	726.53	0.0455367	1.60196
FGSG_17260	hypothetical protein	1941	1981.71	1383.61	1236.99	1584.82	1511.69	1171.84	1534.1	1422.78	0.691575	0.927436
FGSG_17316	probable single-stranded DNA-binding protein 68k chain	1824	3411.95	4258.93	3354.43	6993.49	5217.13	5443.87	3675.1	5884.83	0.024743	1.60127
FGSG_17327	related to DNA repair protein NTG1	1194	184.65	296.14	191.64	241.28	337.57	385.87	224.143	321.573	0.155348	1.43468
