# Supplementary material for: A novel transcription factor gene FHS1 is involved in the DNA damage response in Fusarium graminearum
Source: Sci Rep. 2016 Feb 18;6:21572. doi: 10.1038/srep21572 (PMC4757864; doi:10.1038/srep21572)
Supplement: Supplementary Dataset 3 [file srep21572-s4.xls]

## Sheet: FHS1
Supplementary Dataset 3. RNA-seq data of homologs known to be involved in HU sensitivity in A. nidulans.
Locus ID (Gene name)	Gene annotation	Genes related to HU sensitivity in A. nidulans	A. nidulans Locus ID	glen	Z-3639-1	Z-3639-2	Z-3639-3	fhs1-1	fhs1-2	fhs1-3	Z-3639 mean	fhs1 mean	t-test	fhs1/WT
FGSG_00433	related to protein kinase RAD53	chkC	ANID_07563	3621	717.83	1173.79	956.53	1154.94	1211.99	1586.11	949.383	1317.68	0.122767	1.38793
FGSG_00551	related to QDE3 protein (involved in gene silencing)	musN	ANID_02087	5019	199.15	395.14	369.19	532.45	492.65	536.12	321.16	520.407	0.0341294	1.6204
FGSG_00623	related to COP9 signalosome subunit 4	csnD	ANID_01539	1263	2151.15	2821.2	1925.85	1876.11	2123.38	2438.25	2299.4	2145.91	0.650827	0.933249
FGSG_01157	probable Rad51 homolog MEI-3	uvsC	ANID_01237	1047	1981.76	3178.15	2865.12	7322.28	2791.27	2749.16	2675.01	4287.57	0.359434	1.60282
FGSG_01506 (CHK1)	related to protein kinase chk1	chkA	ANID_05494	1584	731.75	712.8	575.84	935.78	624.4	727.17	673.463	762.45	0.440179	1.13213
FGSG_01699	probable recombinational repair protein mus-23	mreA	ANID_00556	2163	1497.11	2145.1	1783.88	3713.83	2813.12	2962.51	1808.7	3163.15	0.0157004	1.74886
FGSG_02584	probable COP9 signalosome subunit 5 CSN5	csnE	ANID_02129	1023	5832.5	4191	3391.84	6538.48	3889.61	4421.93	4471.78	4950.01	0.681322	1.10694
FGSG_02622	probable DNA replication licensing factor (nimQ)	nimQ	ANID_02491	2571	1461.52	1163.19	1112.15	1821.54	1518.77	1737.46	1245.62	1692.59	0.0341989	1.35883
FGSG_04238	related to uvs-3 - [Neurospora crassa]	uvsD	ANID_05165	2364	285.62	462.32	464.17	728.16	643.29	616.15	404.037	662.533	0.0192154	1.63979
FGSG_05492	related to nuclear protein bimA	bimA	ANID_06138	2472	574.16	544.12	554.11	713.54	818.3	921.19	557.463	817.677	0.0127002	1.46678
FGSG_06074	probable APC1 - subunit of anaphase-promoting complex (cyclosome)	bimE	ANID_02772	5832	632.15	687.6	719.45	795.29	865.6	884.45	679.733	848.447	0.0105709	1.24821
FGSG_07121 (CHK2)	related to serine/threonine-protein kinase Chk2	chkB	ANID_04279	2019	9725.71	9653.18	11657.8	7328.51	9111.75	9134.86	10345.6	8525.04	0.10973	0.824029
FGSG_08468	probable CDC28 - cyclin-dependent protein kinase	nimX	ANID_04182	978	1135.6	1188.43	897.39	1135.36	1364.96	1286.15	1073.81	1262.16	0.168003	1.1754
FGSG_08487	conserved hypothetical protein	sonB	ANID_05627	5655	2883.89	2826.43	3241.88	2962.23	3836.65	4353.7	2984.07	3717.53	0.160502	1.24579
FGSG_11814	probable RAD50 homolog uvs-6	sldI	ANID_03619	3924	384.53	615.71	428.15	1131.89	821.26	878.58	476.13	943.91	0.0170421	1.98246
FGSG_13318 (ATR)	probable UVSB PI-3 kinase	uvsB	ANID_06975	7515	245.71	294.65	281.12	691.41	416.13	474.26	273.827	527.267	0.0407161	1.92555
FGSG_16493 (ATM)	related to phosphotidylinositol kinase	atmA	ANID_00038	8808	169.74	131.18	145.55	314	213.49	218.25	148.823	248.58	0.0449394	1.6703
FGSG_17728	related to protein kinase SWE1	ankA	ANID_05822	3606	1115.83	623.17	691.91	1116.6	681.94	1116.73	810.303	971.757	0.487765	1.19925
